# Supplementary material for: Microglia-independent rAAV-induced inflammation causes persistent ocular immune dysregulation rescued by S1P receptor modulation
Source: Mol Ther. Author manuscript; Available in PMC 2026 Jun 17. (PMC13154287; doi:10.1016/j.ymthe.2026.02.018)
Supplement: Supplemental tables [file NIHMS2178743-supplement-Supplemental_tables.xlsx]

## Sheet: Table S1
Table S1. Differential gene expression analysis between samples of 3-month-old FACS-isolated retinal microglia at 12 and 0 days post-injection. (DESeq2 analysis; log2FC ≥ |0.5| and padj ≤ 0.05)
external_gene_name	ensgene	gene_biotype	baseMean	log2FoldChange	lfcSE	pvalue	padj	description
Cxcl9	ENSMUSG00000029417	protein_coding	716.359	13.7461	2.81522	2.15911e-16	3.71646e-14	chemokine (C-X-C motif) ligand 9 [Source:MGI Symbol;Acc:MGI:1352449]
Serping1	ENSMUSG00000023224	protein_coding	73.3738	11.9279	3.2898	4.98771e-10	3.15084e-08	serine (or cysteine) peptidase inhibitor, clade G, member 1 [Source:MGI Symbol;Acc:MGI:894696]
Ikbke	ENSMUSG00000042349	protein_coding	76.1677	11.4992	2.94693	2.18243e-16	3.71646e-14	inhibitor of kappaB kinase epsilon [Source:MGI Symbol;Acc:MGI:1929612]
Serpina3f	ENSMUSG00000066363	protein_coding	69.5614	11.219	2.94274	4.56711e-10	2.91649e-08	serine (or cysteine) peptidase inhibitor, clade A, member 3F [Source:MGI Symbol;Acc:MGI:2182838]
Ubd	ENSMUSG00000035186	protein_coding	40.674	9.3879	3.84364	6.61135e-05	0.00114133	ubiquitin D [Source:MGI Symbol;Acc:MGI:1344410]
C3	ENSMUSG00000024164	protein_coding	313.664	9.20129	0.806228	1.55238e-29	1.14003e-26	complement component 3 [Source:MGI Symbol;Acc:MGI:88227]
Gbp2b	ENSMUSG00000040264	protein_coding	33.0595	9.02942	5.58147	0.000920733	0.0102159	guanylate binding protein 2b [Source:MGI Symbol;Acc:MGI:95666]
Mcoln2	ENSMUSG00000011008	protein_coding	12.6201	9.00722	2.97314	1.9385e-07	6.96555e-06	mucolipin 2 [Source:MGI Symbol;Acc:MGI:1915529]
Acp5	ENSMUSG00000001348	protein_coding	24.5241	8.96872	2.51871	2.29268e-10	1.57538e-08	acid phosphatase 5, tartrate resistant [Source:MGI Symbol;Acc:MGI:87883]
Gm7592	ENSMUSG00000118607	protein_coding	27.2004	8.89069	2.46194	7.27608e-11	5.48038e-09	predicted gene 7592 [Source:MGI Symbol;Acc:MGI:3644077]
Skap1	ENSMUSG00000057058	protein_coding	11.9329	8.59837	2.68615	3.09379e-08	1.3615e-06	src family associated phosphoprotein 1 [Source:MGI Symbol;Acc:MGI:1925723]
Plk2	ENSMUSG00000021701	protein_coding	16.3521	8.09593	3.10672	2.20891e-05	0.000451386	polo like kinase 2 [Source:MGI Symbol;Acc:MGI:1099790]
Trbc1	ENSMUSG00000076490	TR_C_gene	20.7834	7.9965	3.9825	0.000362432	0.00483379	T cell receptor beta, constant region 1 [Source:MGI Symbol;Acc:MGI:4439726]
Acod1	ENSMUSG00000022126	protein_coding	183.305	7.97788	1.15414	1.62428e-13	1.94748e-11	aconitate decarboxylase 1 [Source:MGI Symbol;Acc:MGI:103206]
4933430I17Rik	ENSMUSG00000058046	protein_coding	10.6043	7.97345	2.92271	1.48877e-06	4.21519e-05	RIKEN cDNA 4933430I17 gene [Source:MGI Symbol;Acc:MGI:3045314]
Cd226	ENSMUSG00000034028	protein_coding	10.2153	7.70637	3.45914	0.000142591	0.00221035	CD226 antigen [Source:MGI Symbol;Acc:MGI:3039602]
Slc4a8	ENSMUSG00000023032	protein_coding	11.2837	7.66982	2.55223	5.20402e-07	1.63495e-05	solute carrier family 4 (anion exchanger), member 8 [Source:MGI Symbol;Acc:MGI:1928745]
Gpr15	ENSMUSG00000047293	protein_coding	6.66854	7.62946	2.93192	8.65311e-06	0.000195527	G protein-coupled receptor 15 [Source:MGI Symbol;Acc:MGI:1918473]
Cfb	ENSMUSG00000090231	protein_coding	316.597	7.54711	1.66019	8.0296e-08	3.25337e-06	complement factor B [Source:MGI Symbol;Acc:MGI:105975]
Serpina3g	ENSMUSG00000041481	protein_coding	73.9587	7.43368	2.33106	1.82993e-05	0.000378551	serine (or cysteine) peptidase inhibitor, clade A, member 3G [Source:MGI Symbol;Acc:MGI:105046]
Hsd11b1	ENSMUSG00000016194	protein_coding	8.83366	7.37718	2.64418	3.3687e-06	8.6803e-05	hydroxysteroid 11-beta dehydrogenase 1 [Source:MGI Symbol;Acc:MGI:103562]
Tnfsf15	ENSMUSG00000050395	protein_coding	8.12064	7.29008	2.87787	2.29284e-05	0.000466914	tumor necrosis factor (ligand) superfamily, member 15 [Source:MGI Symbol;Acc:MGI:2180140]
Asb11	ENSMUSG00000031382	protein_coding	7.37683	7.28246	2.79228	5.42646e-06	0.000130926	ankyrin repeat and SOCS box-containing 11 [Source:MGI Symbol;Acc:MGI:1916104]
Cxcl13	ENSMUSG00000023078	protein_coding	3450.93	7.1028	1.51427	3.60389e-08	1.57419e-06	chemokine (C-X-C motif) ligand 13 [Source:MGI Symbol;Acc:MGI:1888499]
Dnase1l3	ENSMUSG00000025279	protein_coding	28.9185	6.95146	1.38009	1.29313e-08	6.17652e-07	deoxyribonuclease 1-like 3 [Source:MGI Symbol;Acc:MGI:1314633]
Serpinb6b	ENSMUSG00000042842	protein_coding	10.8238	6.91496	2.49666	3.19799e-06	8.29502e-05	serine (or cysteine) peptidase inhibitor, clade B, member 6b [Source:MGI Symbol;Acc:MGI:894688]
Cd7	ENSMUSG00000025163	protein_coding	10.1849	6.81006	4.24062	0.00175122	0.0167837	CD7 antigen [Source:MGI Symbol;Acc:MGI:88344]
Ip6k3	ENSMUSG00000024210	protein_coding	6.15699	6.75567	2.87929	4.47624e-05	0.000834854	inositol hexaphosphate kinase 3 [Source:MGI Symbol;Acc:MGI:3045325]
Napsa	ENSMUSG00000002204	protein_coding	8.07625	6.73497	4.54699	0.00118588	0.0124635	napsin A aspartic peptidase [Source:MGI Symbol;Acc:MGI:109365]
Itgal	ENSMUSG00000030830	protein_coding	78.854	6.6815	0.787957	4.21495e-18	9.25755e-16	integrin alpha L [Source:MGI Symbol;Acc:MGI:96606]
Il18bp	ENSMUSG00000070427	protein_coding	661.405	6.653	0.558687	3.37326e-34	4.40397e-31	interleukin 18 binding protein [Source:MGI Symbol;Acc:MGI:1333800]
Ciita	ENSMUSG00000022504	protein_coding	56.4033	6.60135	1.19398	1.80742e-09	9.9705e-08	class II transactivator [Source:MGI Symbol;Acc:MGI:108445]
Fn1	ENSMUSG00000026193	protein_coding	52.2905	6.55554	0.803894	4.82276e-17	8.85429e-15	fibronectin 1 [Source:MGI Symbol;Acc:MGI:95566]
Ly6i	ENSMUSG00000022586	protein_coding	753.682	6.55514	0.582637	4.6102e-31	4.51415e-28	lymphocyte antigen 6 complex, locus I [Source:MGI Symbol;Acc:MGI:1888480]
Slco3a1	ENSMUSG00000025790	protein_coding	4.50577	6.49749	3.24475	0.000368074	0.00489239	solute carrier organic anion transporter family, member 3a1 [Source:MGI Symbol;Acc:MGI:1351867]
Trac	ENSMUSG00000076928	TR_C_gene	55.3042	6.4937	0.756776	3.71794e-18	8.40112e-16	T cell receptor alpha constant [Source:MGI Symbol;Acc:MGI:4439838]
Il1rn	ENSMUSG00000026981	protein_coding	21.0822	6.34258	1.28339	1.88518e-07	6.79476e-06	interleukin 1 receptor antagonist [Source:MGI Symbol;Acc:MGI:96547]
Gbp8	ENSMUSG00000034438	protein_coding	158.844	6.30783	0.904827	8.594e-14	1.04103e-11	guanylate-binding protein 8 [Source:MGI Symbol;Acc:MGI:1923324]
Ly6c2	ENSMUSG00000022584	protein_coding	83.1233	6.19969	2.99189	0.000166825	0.00250985	lymphocyte antigen 6 complex, locus C2 [Source:MGI Symbol;Acc:MGI:3712069]
Or11a2-ps1	ENSMUSG00000092340	unprocessed_pseudogene	4.88032	6.18382	2.96312	0.000220177	0.00317822	olfactory receptor family 11 subfamily A member 2, pseudogene 1 [Source:MGI Symbol;Acc:MGI:3030588]
Ptger2	ENSMUSG00000037759	protein_coding	5.43732	6.17403	3.00783	0.000268084	0.00373222	prostaglandin E receptor 2 (subtype EP2) [Source:MGI Symbol;Acc:MGI:97794]
Gimap4	ENSMUSG00000054435	protein_coding	53.0895	6.15849	0.851778	5.13823e-14	6.56241e-12	GTPase, IMAP family member 4 [Source:MGI Symbol;Acc:MGI:1349656]
Cerkl	ENSMUSG00000075256	protein_coding	6.64724	6.14887	2.66114	7.3714e-05	0.00124984	ceramide kinase-like [Source:MGI Symbol;Acc:MGI:3037816]
Cd3e	ENSMUSG00000032093	protein_coding	17.024	6.09104	1.19917	1.41513e-07	5.32942e-06	CD3 antigen, epsilon polypeptide [Source:MGI Symbol;Acc:MGI:88332]
Gimap8	ENSMUSG00000064262	protein_coding	5.08703	6.04103	3.13397	0.000467357	0.00593029	GTPase, IMAP family member 8 [Source:MGI Symbol;Acc:MGI:2685303]
Wee1	ENSMUSG00000031016	protein_coding	4.22506	6.0127	3.01829	0.000313891	0.00427868	WEE 1 homolog 1 (S. pombe) [Source:MGI Symbol;Acc:MGI:103075]
Ly6a	ENSMUSG00000075602	protein_coding	1891.14	5.92873	0.690345	2.44543e-19	6.84139e-17	lymphocyte antigen 6 complex, locus A [Source:MGI Symbol;Acc:MGI:107527]
Pglyrp1	ENSMUSG00000030413	protein_coding	6.00483	5.89592	3.14791	0.000569965	0.0069834	peptidoglycan recognition protein 1 [Source:MGI Symbol;Acc:MGI:1345092]
Ifitm1	ENSMUSG00000025491	protein_coding	6.07046	5.6044	3.40458	0.000995054	0.0108384	interferon induced transmembrane protein 1 [Source:MGI Symbol;Acc:MGI:1915963]
Pdyn	ENSMUSG00000027400	protein_coding	27.98	5.56581	1.46567	5.76939e-06	0.00013863	prodynorphin [Source:MGI Symbol;Acc:MGI:97535]
Bst1	ENSMUSG00000029082	protein_coding	45.316	5.55692	1.22096	1.37711e-07	5.20292e-06	bone marrow stromal cell antigen 1 [Source:MGI Symbol;Acc:MGI:105370]
Grap2	ENSMUSG00000042351	protein_coding	5.38848	5.55563	3.47403	0.00130405	0.0134173	GRB2-related adaptor protein 2 [Source:MGI Symbol;Acc:MGI:1333842]
Slamf7	ENSMUSG00000038179	protein_coding	766.386	5.52484	0.521268	7.94491e-28	5.18626e-25	SLAM family member 7 [Source:MGI Symbol;Acc:MGI:1922595]
Iigp1	ENSMUSG00000054072	protein_coding	774.643	5.41666	0.741947	7.33685e-15	1.10523e-12	interferon inducible GTPase 1 [Source:MGI Symbol;Acc:MGI:1926259]
Il12rb1	ENSMUSG00000000791	protein_coding	10.4691	5.38014	1.78929	9.56618e-05	0.00157206	interleukin 12 receptor, beta 1 [Source:MGI Symbol;Acc:MGI:104579]
C4b	ENSMUSG00000073418	protein_coding	713.04	5.36071	0.625264	3.57052e-19	9.72199e-17	complement component 4B (Chido blood group) [Source:MGI Symbol;Acc:MGI:88228]
Sh3bgr	ENSMUSG00000040666	protein_coding	36.4628	5.3455	1.22072	2.53146e-06	6.76014e-05	SH3-binding domain glutamic acid-rich protein [Source:MGI Symbol;Acc:MGI:1354740]
Cd2	ENSMUSG00000027863	protein_coding	37.397	5.33506	1.21177	3.90044e-07	1.27306e-05	CD2 antigen [Source:MGI Symbol;Acc:MGI:88320]
Tgtp1	ENSMUSG00000078922	protein_coding	153.261	5.26915	1.98683	8.51034e-05	0.00142152	T cell specific GTPase 1 [Source:MGI Symbol;Acc:MGI:98734]
Cxcl11	ENSMUSG00000060183	protein_coding	21.7149	5.25164	1.29634	3.63302e-06	9.27998e-05	chemokine (C-X-C motif) ligand 11 [Source:MGI Symbol;Acc:MGI:1860203]
Gpr18	ENSMUSG00000050350	protein_coding	105.214	5.16181	0.526526	5.99149e-24	2.93333e-21	G protein-coupled receptor 18 [Source:MGI Symbol;Acc:MGI:107859]
Pgbd5	ENSMUSG00000050751	protein_coding	8.89099	5.0561	2.93522	0.000827786	0.00933721	piggyBac transposable element derived 5 [Source:MGI Symbol;Acc:MGI:2429955]
Gimap3	ENSMUSG00000039264	protein_coding	23.9765	5.04526	1.92765	0.000157721	0.00239434	GTPase, IMAP family member 3 [Source:MGI Symbol;Acc:MGI:1932723]
Gbp2	ENSMUSG00000028270	protein_coding	767.897	4.89324	0.888075	9.83692e-10	5.66712e-08	guanylate binding protein 2 [Source:MGI Symbol;Acc:MGI:102772]
Gbp6	ENSMUSG00000104713	protein_coding	337.881	4.89128	0.792775	2.06504e-11	1.78413e-09	guanylate binding protein 6 [Source:MGI Symbol;Acc:MGI:2140937]
P2ry2	ENSMUSG00000032860	protein_coding	13.2765	4.89097	1.27106	1.52151e-05	0.000320389	purinergic receptor P2Y, G-protein coupled 2 [Source:MGI Symbol;Acc:MGI:105107]
Stard6	ENSMUSG00000079608	protein_coding	10.7765	4.80253	1.61819	0.000120906	0.00191979	StAR-related lipid transfer (START) domain containing 6 [Source:MGI Symbol;Acc:MGI:2156774]
Hpse	ENSMUSG00000035273	protein_coding	232.987	4.74585	0.592695	4.2396e-17	8.03472e-15	heparanase [Source:MGI Symbol;Acc:MGI:1343124]
Tnfrsf18	ENSMUSG00000041954	protein_coding	15.9102	4.72254	1.77706	0.000254799	0.00357266	tumor necrosis factor receptor superfamily, member 18 [Source:MGI Symbol;Acc:MGI:894675]
Ms4a4b	ENSMUSG00000056290	protein_coding	143.405	4.67044	1.58432	5.13081e-05	0.000931794	membrane-spanning 4-domains, subfamily A, member 4B [Source:MGI Symbol;Acc:MGI:1913083]
Ptger4	ENSMUSG00000039942	protein_coding	54.4619	4.64982	1.03258	2.08844e-07	7.45871e-06	prostaglandin E receptor 4 (subtype EP4) [Source:MGI Symbol;Acc:MGI:104311]
Wwtr1	ENSMUSG00000027803	protein_coding	14.2473	4.64578	1.23162	2.57551e-05	0.000512052	WW domain containing transcription regulator 1 [Source:MGI Symbol;Acc:MGI:1917649]
Gm6055	ENSMUSG00000062081	processed_pseudogene	26.4661	4.62851	3.13168	0.00174467	0.0167483	predicted gene 6055 [Source:MGI Symbol;Acc:MGI:3648620]
H2-Q7	ENSMUSG00000060550	protein_coding	1805.76	4.61291	0.238812	1.62403e-84	1.90823e-80	histocompatibility 2, Q region locus 7 [Source:MGI Symbol;Acc:MGI:95936]
Phlda3	ENSMUSG00000041801	protein_coding	9.20431	4.57688	1.43596	6.37639e-05	0.00111326	pleckstrin homology like domain, family A, member 3 [Source:MGI Symbol;Acc:MGI:1351485]
Cd59b	ENSMUSG00000068686	protein_coding	8.8762	4.56797	2.79928	0.00115829	0.0122062	CD59b antigen [Source:MGI Symbol;Acc:MGI:1888996]
Itgb7	ENSMUSG00000001281	protein_coding	18.1901	4.5393	0.968577	3.42587e-07	1.14233e-05	integrin beta 7 [Source:MGI Symbol;Acc:MGI:96616]
Ccl5	ENSMUSG00000035042	protein_coding	3775.57	4.50364	0.619351	1.20893e-14	1.77561e-12	chemokine (C-C motif) ligand 5 [Source:MGI Symbol;Acc:MGI:98262]
Apoc2	ENSMUSG00000002992	protein_coding	189.606	4.48556	0.947031	6.27174e-08	2.62253e-06	apolipoprotein C2 [Source:MGI Symbol;Acc:MGI:88054]
P2ry14	ENSMUSG00000036381	protein_coding	192.547	4.42914	0.387156	1.65905e-31	1.77216e-28	purinergic receptor P2Y, G-protein coupled, 14 [Source:MGI Symbol;Acc:MGI:2155705]
Gm7609	ENSMUSG00000079457	protein_coding	6.07381	4.41459	2.72088	0.00116628	0.0122684	predicted pseudogene 7609 [Source:MGI Symbol;Acc:MGI:3644536]
Gbp4	ENSMUSG00000079363	protein_coding	157.217	4.41165	0.71507	2.39933e-11	2.01373e-09	guanylate binding protein 4 [Source:MGI Symbol;Acc:MGI:97072]
H2-M2	ENSMUSG00000016283	protein_coding	42.9403	4.37309	1.32436	3.2005e-05	0.000619538	histocompatibility 2, M region locus 2 [Source:MGI Symbol;Acc:MGI:95914]
Il2rg	ENSMUSG00000031304	protein_coding	1851.95	4.35389	0.335869	8.35652e-40	1.81969e-36	interleukin 2 receptor, gamma chain [Source:MGI Symbol;Acc:MGI:96551]
Nkg7	ENSMUSG00000004612	protein_coding	185.713	4.34663	2.30019	0.000443906	0.0056816	natural killer cell group 7 sequence [Source:MGI Symbol;Acc:MGI:1931250]
Spon1	ENSMUSG00000038156	protein_coding	53.2606	4.34352	0.654118	1.20098e-12	1.29463e-10	spondin 1, (f-spondin) extracellular matrix protein [Source:MGI Symbol;Acc:MGI:2385287]
AA467197	ENSMUSG00000033213	protein_coding	20.1718	4.33176	1.20883	3.43884e-05	0.000660235	expressed sequence AA467197 [Source:MGI Symbol;Acc:MGI:3034182]
Cd74	ENSMUSG00000024610	protein_coding	39119	4.31168	0.517281	3.01589e-18	7.19734e-16	CD74 antigen (invariant polypeptide of major histocompatibility complex, class II antigen-associated) [Source:MGI Symbol;Acc:MGI:96534]
Gimap7	ENSMUSG00000043931	protein_coding	18.2282	4.27453	1.3245	4.02176e-05	0.000762189	GTPase, IMAP family member 7 [Source:MGI Symbol;Acc:MGI:1349657]
Oas2	ENSMUSG00000032690	protein_coding	164.499	4.27319	0.464489	1.75721e-21	6.45225e-19	2'-5' oligoadenylate synthetase 2 [Source:MGI Symbol;Acc:MGI:2180852]
Csprs	ENSMUSG00000062783	protein_coding	22.3935	4.24953	0.900035	1.97588e-07	7.07824e-06	component of Sp100-rs [Source:NCBI gene (formerly Entrezgene);Acc:114564]
Tgtp2	ENSMUSG00000078921	protein_coding	1353.22	4.24676	0.531346	4.80794e-17	8.85429e-15	T cell specific GTPase 2 [Source:MGI Symbol;Acc:MGI:3710083]
Ccr2	ENSMUSG00000049103	protein_coding	15.6897	4.20473	1.15089	1.41129e-05	0.000301503	chemokine (C-C motif) receptor 2 [Source:MGI Symbol;Acc:MGI:106185]
Entrep3	ENSMUSG00000032657	protein_coding	10.5191	4.19939	1.57932	0.000460212	0.00585861	endosomal transmembrane epsin interactor 3 [Source:MGI Symbol;Acc:MGI:1915771]
H2-Aa	ENSMUSG00000036594	protein_coding	10300.8	4.19537	0.503514	3.0627e-18	7.19734e-16	histocompatibility 2, class II antigen A, alpha [Source:MGI Symbol;Acc:MGI:95895]
Ccl8	ENSMUSG00000009185	protein_coding	1495.51	4.16304	1.40292	6.42289e-05	0.0011164	chemokine (C-C motif) ligand 8 [Source:MGI Symbol;Acc:MGI:101878]
Gbp3	ENSMUSG00000028268	protein_coding	205.966	4.15904	0.439914	1.51697e-22	6.36587e-20	guanylate binding protein 3 [Source:MGI Symbol;Acc:MGI:1926263]
Adgrg5	ENSMUSG00000061577	protein_coding	24.6851	4.11247	0.886422	1.52143e-07	5.62162e-06	adhesion G protein-coupled receptor G5 [Source:MGI Symbol;Acc:MGI:2685955]
Cd69	ENSMUSG00000030156	protein_coding	144.821	4.0922	0.4575	1.60263e-20	5.38027e-18	CD69 antigen [Source:MGI Symbol;Acc:MGI:88343]
H2-Eb1	ENSMUSG00000060586	protein_coding	5162.8	4.06245	0.574794	5.91289e-14	7.39111e-12	histocompatibility 2, class II antigen E beta [Source:MGI Symbol;Acc:MGI:95901]
Oas3	ENSMUSG00000032661	protein_coding	18.1993	4.058	1.25217	4.22979e-05	0.000795201	2'-5' oligoadenylate synthetase 3 [Source:MGI Symbol;Acc:MGI:2180850]
Cd3g	ENSMUSG00000002033	protein_coding	78.6464	4.056	1.96761	0.00047861	0.00605347	CD3 antigen, gamma polypeptide [Source:MGI Symbol;Acc:MGI:88333]
Zbp1	ENSMUSG00000027514	protein_coding	325.456	4.05511	0.440952	1.5001e-21	5.68585e-19	Z-DNA binding protein 1 [Source:MGI Symbol;Acc:MGI:1927449]
Batf2	ENSMUSG00000039699	protein_coding	41.6171	4.0436	0.527612	1.1201e-15	1.8029e-13	basic leucine zipper transcription factor, ATF-like 2 [Source:MGI Symbol;Acc:MGI:1921731]
Lgals3	ENSMUSG00000050335	protein_coding	857.609	4.01211	0.661614	4.50923e-11	3.50884e-09	lectin, galactose binding, soluble 3 [Source:MGI Symbol;Acc:MGI:96778]
Pdcd1lg2	ENSMUSG00000016498	protein_coding	9.23928	3.98345	1.48077	0.000534737	0.00664182	programmed cell death 1 ligand 2 [Source:MGI Symbol;Acc:MGI:1930125]
Sigirr	ENSMUSG00000025494	protein_coding	5.74234	3.95117	2.78866	0.00213561	0.0197898	single immunoglobulin and toll-interleukin 1 receptor (TIR) domain [Source:MGI Symbol;Acc:MGI:1344402]
H2-Ab1	ENSMUSG00000073421	protein_coding	11459.3	3.91281	0.517334	1.551e-15	2.46274e-13	histocompatibility 2, class II antigen A, beta 1 [Source:MGI Symbol;Acc:MGI:103070]
Apoc1	ENSMUSG00000040564	protein_coding	320.08	3.85485	0.835054	1.21908e-07	4.66586e-06	apolipoprotein C-I [Source:MGI Symbol;Acc:MGI:88053]
Igf2r	ENSMUSG00000023830	protein_coding	18.6585	3.84459	1.05202	1.42069e-05	0.000302491	insulin-like growth factor 2 receptor [Source:MGI Symbol;Acc:MGI:96435]
Stk19-ps1	ENSMUSG00000092202	unprocessed_pseudogene	7.23959	3.83227	2.03593	0.00155317	0.0152463	serine/threonine kinase 19, pseudogene 1 [Source:MGI Symbol;Acc:MGI:2148500]
Trbc2	ENSMUSG00000076498	TR_C_gene	35.5332	3.83051	1.60995	0.000320997	0.00436036	T cell receptor beta, constant 2 [Source:MGI Symbol;Acc:MGI:4835227]
Aldh1l1	ENSMUSG00000030088	protein_coding	11.2527	3.77528	1.53657	0.000458887	0.00584807	aldehyde dehydrogenase 1 family, member L1 [Source:MGI Symbol;Acc:MGI:1340024]
Mlkl	ENSMUSG00000012519	protein_coding	16.2187	3.7713	1.38565	0.000154186	0.00236204	mixed lineage kinase domain-like [Source:MGI Symbol;Acc:MGI:1921818]
Gpr31c	ENSMUSG00000117239	transcribed_processed_pseudogene	18.3134	3.74149	1.3965	0.000164681	0.00248395	G protein-coupled receptor 31, D17Leh66c region [Source:MGI Symbol;Acc:MGI:1354371]
Runx3	ENSMUSG00000070691	protein_coding	8.79057	3.73045	1.56096	0.00102543	0.0110581	runt related transcription factor 3 [Source:MGI Symbol;Acc:MGI:102672]
Cxcr6	ENSMUSG00000048521	protein_coding	78.7917	3.69874	2.93757	0.00120273	0.0126029	chemokine (C-X-C motif) receptor 6 [Source:MGI Symbol;Acc:MGI:1934582]
C2	ENSMUSG00000024371	protein_coding	111.251	3.69509	1.034	9.22862e-06	0.000205762	complement component 2 (within H-2S) [Source:MGI Symbol;Acc:MGI:88226]
Nlrc5	ENSMUSG00000074151	protein_coding	133.539	3.68206	0.39678	9.09151e-22	3.56084e-19	NLR family, CARD domain containing 5 [Source:MGI Symbol;Acc:MGI:3612191]
Id1	ENSMUSG00000042745	protein_coding	8.91339	3.68094	1.44838	0.000776837	0.00888786	inhibitor of DNA binding 1, HLH protein [Source:MGI Symbol;Acc:MGI:96396]
Cst7	ENSMUSG00000068129	protein_coding	2877.36	3.67827	0.308823	4.56905e-34	5.36863e-31	cystatin F (leukocystatin) [Source:MGI Symbol;Acc:MGI:1298217]
Pdzk1ip1	ENSMUSG00000028716	protein_coding	59.8064	3.67505	0.532941	5.23196e-13	5.91111e-11	PDZK1 interacting protein 1 [Source:MGI Symbol;Acc:MGI:1914432]
Oas1g	ENSMUSG00000066861	protein_coding	147.245	3.67204	0.512046	3.39333e-14	4.56659e-12	2'-5' oligoadenylate synthetase 1G [Source:MGI Symbol;Acc:MGI:97429]
Gla	ENSMUSG00000031266	protein_coding	127.88	3.67157	0.358779	8.00406e-26	4.2749e-23	galactosidase, alpha [Source:MGI Symbol;Acc:MGI:1347344]
S100a6	ENSMUSG00000001025	protein_coding	61.8383	3.65387	0.746741	3.87218e-08	1.6789e-06	S100 calcium binding protein A6 (calcyclin) [Source:MGI Symbol;Acc:MGI:1339467]
Gpnmb	ENSMUSG00000029816	protein_coding	611.416	3.6113	0.658791	1.30692e-09	7.38284e-08	glycoprotein (transmembrane) nmb [Source:MGI Symbol;Acc:MGI:1934765]
Cd300lf	ENSMUSG00000047798	protein_coding	400.446	3.58347	0.275479	4.90736e-40	1.44154e-36	CD300 molecule like family member F [Source:MGI Symbol;Acc:MGI:2442359]
Nr1h3	ENSMUSG00000002108	protein_coding	8.23426	3.57127	1.38991	0.000350808	0.00472164	nuclear receptor subfamily 1, group H, member 3 [Source:MGI Symbol;Acc:MGI:1352462]
F830016B08Rik	ENSMUSG00000090942	protein_coding	70.2362	3.56369	0.543998	2.89208e-12	2.98087e-10	RIKEN cDNA F830016B08 gene [Source:MGI Symbol;Acc:MGI:3588218]
Plac8	ENSMUSG00000029322	protein_coding	43.7403	3.54107	1.11049	4.40284e-05	0.00082378	placenta-specific 8 [Source:MGI Symbol;Acc:MGI:2445289]
Lck	ENSMUSG00000000409	protein_coding	28.1127	3.5234	1.01707	1.72232e-05	0.000359354	lymphocyte protein tyrosine kinase [Source:MGI Symbol;Acc:MGI:96756]
D630023F18Rik	ENSMUSG00000044816	protein_coding	13.1348	3.51673	1.52288	0.000559892	0.00688872	RIKEN cDNA D630023F18 gene [Source:MGI Symbol;Acc:MGI:2138198]
Stat1	ENSMUSG00000026104	protein_coding	2244.09	3.48349	0.287577	4.11016e-35	6.8992e-32	signal transducer and activator of transcription 1 [Source:MGI Symbol;Acc:MGI:103063]
Lilrb4a	ENSMUSG00000112148	protein_coding	744.238	3.42276	0.308873	6.65692e-30	5.21458e-27	leukocyte immunoglobulin-like receptor, subfamily B, member 4A [Source:MGI Symbol;Acc:MGI:102701]
Casp12	ENSMUSG00000025887	protein_coding	62.204	3.39091	0.599341	6.34649e-10	3.88392e-08	caspase 12 [Source:MGI Symbol;Acc:MGI:1312922]
Cd3d	ENSMUSG00000032094	protein_coding	44.948	3.37053	0.806108	1.31915e-06	3.78048e-05	CD3 antigen, delta polypeptide [Source:MGI Symbol;Acc:MGI:88331]
H2-Q6	ENSMUSG00000073409	protein_coding	732.555	3.35393	0.298571	1.34731e-30	1.13078e-27	histocompatibility 2, Q region locus 6 [Source:MGI Symbol;Acc:MGI:95935]
H2-T10	ENSMUSG00000079491	protein_coding	22.5271	3.34291	0.685799	7.20554e-08	2.96032e-06	histocompatibility 2, T region locus 10 [Source:MGI Symbol;Acc:MGI:95942]
Klrb1b	ENSMUSG00000079298	protein_coding	30.1019	3.32371	0.771687	7.55744e-07	2.2711e-05	killer cell lectin-like receptor subfamily B member 1B [Source:MGI Symbol;Acc:MGI:107539]
Fabp5	ENSMUSG00000027533	protein_coding	1351.21	3.28912	0.646947	1.34659e-08	6.36967e-07	fatty acid binding protein 5, epidermal [Source:MGI Symbol;Acc:MGI:101790]
Lgals3bp	ENSMUSG00000033880	protein_coding	3358.6	3.28766	0.243825	9.25498e-43	3.62487e-39	lectin, galactoside-binding, soluble, 3 binding protein [Source:MGI Symbol;Acc:MGI:99554]
Psrc1	ENSMUSG00000068744	protein_coding	18.4708	3.26902	0.962437	2.32565e-05	0.000471022	proline/serine-rich coiled-coil 1 [Source:MGI Symbol;Acc:MGI:1913099]
Cdc45	ENSMUSG00000000028	protein_coding	9.15505	3.26659	1.4757	0.000637795	0.0076005	cell division cycle 45 [Source:MGI Symbol;Acc:MGI:1338073]
Fgl2	ENSMUSG00000039899	protein_coding	532.997	3.24777	0.320714	1.97073e-25	1.00679e-22	fibrinogen-like protein 2 [Source:MGI Symbol;Acc:MGI:103266]
Gm49339	ENSMUSG00000062593	protein_coding	565.76	3.21162	0.369712	1.88022e-19	5.52316e-17	predicted gene, 49339 [Source:MGI Symbol;Acc:MGI:6121530]
Ch25h	ENSMUSG00000050370	protein_coding	125.956	3.17928	0.724152	3.98796e-07	1.29443e-05	cholesterol 25-hydroxylase [Source:MGI Symbol;Acc:MGI:1333869]
Calhm6	ENSMUSG00000046031	protein_coding	336.153	3.15696	0.329545	4.71196e-23	2.12944e-20	calcium homeostasis modulator family member 6 [Source:MGI Symbol;Acc:MGI:2443082]
Gm12185	ENSMUSG00000048852	protein_coding	29.7213	3.137	0.849137	7.88887e-06	0.000181398	predicted gene 12185 [Source:MGI Symbol;Acc:MGI:3652173]
Cd44	ENSMUSG00000005087	protein_coding	89.8973	3.12906	0.500348	1.84568e-11	1.60642e-09	CD44 antigen [Source:MGI Symbol;Acc:MGI:88338]
Cd36	ENSMUSG00000002944	protein_coding	496.707	3.12807	0.797105	2.85455e-06	7.43703e-05	CD36 molecule [Source:MGI Symbol;Acc:MGI:107899]
H2-Q5	ENSMUSG00000055413	protein_coding	112.876	3.09995	0.431775	3.64156e-14	4.80768e-12	histocompatibility 2, Q region locus 5 [Source:MGI Symbol;Acc:MGI:95934]
Ass1	ENSMUSG00000076441	protein_coding	7.75402	3.07038	1.2064	0.000365706	0.00486699	argininosuccinate synthetase 1 [Source:MGI Symbol;Acc:MGI:88090]
Abcg1	ENSMUSG00000024030	protein_coding	107.616	3.03513	0.562091	2.86364e-09	1.54083e-07	ATP binding cassette subfamily G member 1 [Source:MGI Symbol;Acc:MGI:107704]
Rai14	ENSMUSG00000022246	protein_coding	74.0574	3.03077	0.532769	6.21305e-10	3.82216e-08	retinoic acid induced 14 [Source:MGI Symbol;Acc:MGI:1922896]
Ddhd1	ENSMUSG00000037697	protein_coding	176.841	3.01282	0.366851	1.11134e-17	2.33184e-15	DDHD domain containing 1 [Source:MGI Symbol;Acc:MGI:2150302]
Clec2i	ENSMUSG00000030365	protein_coding	22.2453	3.00638	1.1863	0.000351411	0.00472435	C-type lectin domain family 2, member i [Source:MGI Symbol;Acc:MGI:2136650]
Ifi211	ENSMUSG00000026536	protein_coding	540.828	3.00627	0.343345	1.00523e-19	3.02859e-17	interferon activated gene 211 [Source:MGI Symbol;Acc:MGI:3041120]
Ccl2	ENSMUSG00000035385	protein_coding	683.896	2.97619	0.708891	9.57382e-07	2.79832e-05	chemokine (C-C motif) ligand 2 [Source:MGI Symbol;Acc:MGI:98259]
Ctla2a	ENSMUSG00000044258	protein_coding	70.1958	2.95358	0.662255	3.7186e-07	1.22391e-05	cytotoxic T lymphocyte-associated protein 2 alpha [Source:MGI Symbol;Acc:MGI:88554]
Ifi47	ENSMUSG00000078920	protein_coding	239.363	2.93646	0.760884	4.04947e-06	0.000102546	interferon gamma inducible protein 47 [Source:MGI Symbol;Acc:MGI:99448]
Vim	ENSMUSG00000026728	protein_coding	130.813	2.92753	0.526619	1.23956e-09	7.03613e-08	vimentin [Source:MGI Symbol;Acc:MGI:98932]
Lat	ENSMUSG00000030742	protein_coding	17.5738	2.92237	1.35389	0.000781737	0.00893523	linker for activation of T cells [Source:MGI Symbol;Acc:MGI:1342293]
Nostrin	ENSMUSG00000034738	protein_coding	26.5191	2.92136	0.757991	5.88852e-06	0.000141204	nitric oxide synthase trafficker [Source:MGI Symbol;Acc:MGI:3606242]
Ftl1-ps2	ENSMUSG00000096755	processed_pseudogene	9.77817	2.91863	0.999188	0.000286326	0.00395338	ferritin light polypeptide, pseudogene 2 [Source:MGI Symbol;Acc:MGI:5434102]
Ifi44	ENSMUSG00000028037	protein_coding	70.6627	2.91264	0.571093	1.58834e-08	7.34762e-07	interferon-induced protein 44 [Source:MGI Symbol;Acc:MGI:2443016]
Spp1	ENSMUSG00000029304	protein_coding	1331.73	2.9061	1.05846	0.00015682	0.00238374	secreted phosphoprotein 1 [Source:MGI Symbol;Acc:MGI:98389]
Lrrc4	ENSMUSG00000049939	protein_coding	11.571	2.90226	1.47154	0.00129021	0.013345	leucine rich repeat containing 4 [Source:MGI Symbol;Acc:MGI:2182081]
Itgax	ENSMUSG00000030789	protein_coding	236.51	2.88152	0.332042	2.00702e-19	5.75183e-17	integrin alpha X [Source:MGI Symbol;Acc:MGI:96609]
Iqcg	ENSMUSG00000035578	protein_coding	37.4223	2.86131	0.60451	1.04649e-07	4.08514e-06	IQ motif containing G [Source:MGI Symbol;Acc:MGI:1916957]
Cdkn1a	ENSMUSG00000023067	protein_coding	397.083	2.85544	0.401694	5.53085e-14	6.9879e-12	cyclin-dependent kinase inhibitor 1A (P21) [Source:MGI Symbol;Acc:MGI:104556]
Aoah	ENSMUSG00000021322	protein_coding	145.583	2.85325	0.680389	1.06689e-06	3.09529e-05	acyloxyacyl hydrolase [Source:MGI Symbol;Acc:MGI:1350928]
Slamf8	ENSMUSG00000053318	protein_coding	475.821	2.85325	0.324153	6.67936e-20	2.06533e-17	SLAM family member 8 [Source:MGI Symbol;Acc:MGI:1921998]
Cd72	ENSMUSG00000028459	protein_coding	1873.66	2.85027	0.26346	1.41112e-28	9.7533e-26	CD72 antigen [Source:MGI Symbol;Acc:MGI:88345]
H2-T22	ENSMUSG00000056116	protein_coding	374.595	2.8462	0.31158	3.27159e-21	1.16488e-18	histocompatibility 2, T region locus 22 [Source:MGI Symbol;Acc:MGI:95956]
Slfn1	ENSMUSG00000078763	protein_coding	106.847	2.84017	0.951578	8.86894e-05	0.00147189	schlafen 1 [Source:MGI Symbol;Acc:MGI:1313259]
Cd40	ENSMUSG00000017652	protein_coding	78.1092	2.83729	0.634807	3.23001e-07	1.08436e-05	CD40 antigen [Source:MGI Symbol;Acc:MGI:88336]
Mlana	ENSMUSG00000024806	protein_coding	18.1381	2.83047	1.58453	0.00277877	0.0240608	melan-A [Source:MGI Symbol;Acc:MGI:108454]
Antxr2	ENSMUSG00000029338	protein_coding	13.752	2.82011	1.14217	0.00040291	0.00526314	anthrax toxin receptor 2 [Source:MGI Symbol;Acc:MGI:1919164]
Ifi205	ENSMUSG00000054203	protein_coding	60.711	2.81367	2.12022	0.00199019	0.0186481	interferon activated gene 205 [Source:MGI Symbol;Acc:MGI:101847]
Kynu	ENSMUSG00000026866	protein_coding	24.1151	2.81066	0.729461	5.27628e-06	0.000128092	kynureninase [Source:MGI Symbol;Acc:MGI:1918039]
Vcam1	ENSMUSG00000027962	protein_coding	171.413	2.81051	0.343698	1.40768e-17	2.9018e-15	vascular cell adhesion molecule 1 [Source:MGI Symbol;Acc:MGI:98926]
Xdh	ENSMUSG00000024066	protein_coding	103.559	2.80021	0.507811	1.7035e-09	9.4863e-08	xanthine dehydrogenase [Source:MGI Symbol;Acc:MGI:98973]
Prr5l	ENSMUSG00000032841	protein_coding	104.858	2.76739	0.382292	1.95779e-14	2.80537e-12	proline rich 5 like [Source:MGI Symbol;Acc:MGI:1919696]
H2-K1	ENSMUSG00000061232	protein_coding	7231.05	2.76593	0.190564	5.26473e-49	3.09303e-45	histocompatibility 2, K1, K region [Source:MGI Symbol;Acc:MGI:95904]
Pim1	ENSMUSG00000024014	protein_coding	14.5141	2.76181	1.10677	0.000634372	0.00756739	proviral integration site 1 [Source:MGI Symbol;Acc:MGI:97584]
Id2	ENSMUSG00000020644	protein_coding	616.668	2.75228	0.285497	2.7154e-23	1.27624e-20	inhibitor of DNA binding 2 [Source:MGI Symbol;Acc:MGI:96397]
Myh10	ENSMUSG00000020900	protein_coding	58.4339	2.74209	0.518803	5.91879e-09	3.02373e-07	myosin, heavy polypeptide 10, non-muscle [Source:MGI Symbol;Acc:MGI:1930780]
Cxcl16	ENSMUSG00000018920	protein_coding	1601.78	2.74119	0.211187	9.29206e-40	1.81969e-36	chemokine (C-X-C motif) ligand 16 [Source:MGI Symbol;Acc:MGI:1932682]
Chst2	ENSMUSG00000033350	protein_coding	63.7891	2.73964	0.573769	8.62842e-08	3.44843e-06	carbohydrate sulfotransferase 2 [Source:MGI Symbol;Acc:MGI:1891160]
Gm4951	ENSMUSG00000073555	protein_coding	462.297	2.72614	0.379473	3.4016e-14	4.56659e-12	predicted gene 4951 [Source:MGI Symbol;Acc:MGI:3644953]
Cd5	ENSMUSG00000024669	protein_coding	12.0409	2.70423	1.16044	0.000679549	0.0080007	CD5 antigen [Source:MGI Symbol;Acc:MGI:88340]
Tap1	ENSMUSG00000037321	protein_coding	381.058	2.68699	0.314747	7.25606e-19	1.81402e-16	transporter 1, ATP-binding cassette, sub-family B (MDR/TAP) [Source:MGI Symbol;Acc:MGI:98483]
Gm8369	ENSMUSG00000058470	protein_coding	14.2249	2.66026	1.1141	0.000678847	0.00800045	predicted gene 8369 [Source:MGI Symbol;Acc:MGI:3645380]
Cybb	ENSMUSG00000015340	protein_coding	1018.63	2.65963	0.293135	6.46159e-21	2.23305e-18	cytochrome b-245, beta polypeptide [Source:MGI Symbol;Acc:MGI:88574]
Adora1	ENSMUSG00000042429	protein_coding	73.2876	2.65307	0.509314	8.87389e-09	4.3995e-07	adenosine A1 receptor [Source:MGI Symbol;Acc:MGI:99401]
Timeless	ENSMUSG00000039994	protein_coding	8.79107	2.64052	1.81746	0.00225657	0.02057	timeless circadian clock 1 [Source:MGI Symbol;Acc:MGI:1321393]
Gbp5	ENSMUSG00000105504	protein_coding	63.063	2.60108	0.996241	0.000262437	0.00366227	guanylate binding protein 5 [Source:MGI Symbol;Acc:MGI:2429943]
AB124611	ENSMUSG00000057191	protein_coding	104.703	2.59955	0.416535	2.30919e-11	1.98051e-09	cDNA sequence AB124611 [Source:MGI Symbol;Acc:MGI:3043001]
Plaat3	ENSMUSG00000060675	protein_coding	411.487	2.57601	0.318013	3.38297e-17	6.51638e-15	phospholipase A and acyltransferase 3 [Source:MGI Symbol;Acc:MGI:2179715]
Ulbp1	ENSMUSG00000079685	protein_coding	21.041	2.54119	0.843684	9.79854e-05	0.001608	UL16 binding protein 1 [Source:MGI Symbol;Acc:MGI:1925027]
Gm4841	ENSMUSG00000068606	protein_coding	57.3024	2.5366	0.619926	1.90688e-06	5.21066e-05	predicted gene 4841 [Source:MGI Symbol;Acc:MGI:3643814]
Stat2	ENSMUSG00000040033	protein_coding	235.575	2.52634	0.326953	6.18622e-16	1.00956e-13	signal transducer and activator of transcription 2 [Source:MGI Symbol;Acc:MGI:103039]
Cd274	ENSMUSG00000016496	protein_coding	177.59	2.5263	0.413842	5.45852e-11	4.16478e-09	CD274 antigen [Source:MGI Symbol;Acc:MGI:1926446]
Slc2a6	ENSMUSG00000036067	protein_coding	110.717	2.50598	0.388088	5.61658e-12	5.45412e-10	solute carrier family 2 (facilitated glucose transporter), member 6 [Source:MGI Symbol;Acc:MGI:2443286]
Sdk1	ENSMUSG00000039683	protein_coding	19.7861	2.50095	0.716153	2.50803e-05	0.000502891	sidekick cell adhesion molecule 1 [Source:MGI Symbol;Acc:MGI:2444413]
Zmynd15	ENSMUSG00000040829	protein_coding	53.1981	2.48286	0.596951	1.5098e-06	4.23393e-05	zinc finger, MYND-type containing 15 [Source:MGI Symbol;Acc:MGI:3603821]
Igf2bp3	ENSMUSG00000029814	protein_coding	26.3728	2.47956	0.604485	2.18852e-06	5.92515e-05	insulin-like growth factor 2 mRNA binding protein 3 [Source:MGI Symbol;Acc:MGI:1890359]
Adgb	ENSMUSG00000050994	protein_coding	26.9642	2.47484	0.876562	0.0001774	0.00265197	androglobin [Source:MGI Symbol;Acc:MGI:3605549]
H2-Q4	ENSMUSG00000035929	protein_coding	50.6937	2.44528	0.520335	1.51815e-07	5.62162e-06	histocompatibility 2, Q region locus 4 [Source:MGI Symbol;Acc:MGI:95933]
Axl	ENSMUSG00000002602	protein_coding	614.778	2.43644	0.3042	7.10966e-17	1.26573e-14	AXL receptor tyrosine kinase [Source:MGI Symbol;Acc:MGI:1347244]
Atrnl1	ENSMUSG00000054843	protein_coding	6.95365	2.436	1.73086	0.00352752	0.0288637	attractin like 1 [Source:MGI Symbol;Acc:MGI:2147749]
Shtn1	ENSMUSG00000041362	protein_coding	39.6479	2.42717	0.664722	1.29102e-05	0.00027834	shootin 1 [Source:MGI Symbol;Acc:MGI:1918903]
Socs3	ENSMUSG00000053113	protein_coding	38.2775	2.42121	0.513826	1.32559e-07	5.02443e-06	suppressor of cytokine signaling 3 [Source:MGI Symbol;Acc:MGI:1201791]
Ifi27l2a	ENSMUSG00000079017	protein_coding	1988.54	2.41064	0.553794	6.14514e-07	1.88526e-05	interferon, alpha-inducible protein 27 like 2A [Source:MGI Symbol;Acc:MGI:1924183]
Atp13a2	ENSMUSG00000036622	protein_coding	240.51	2.39276	0.379671	1.58783e-11	1.40278e-09	ATPase type 13A2 [Source:MGI Symbol;Acc:MGI:1922022]
Sycp2	ENSMUSG00000060445	protein_coding	19.8772	2.38154	1.16001	0.00160909	0.0156772	synaptonemal complex protein 2 [Source:MGI Symbol;Acc:MGI:1933281]
H2-Q10	ENSMUSG00000067235	protein_coding	5.31746	2.37878	1.64506	0.00451961	0.0348004	histocompatibility 2, Q region locus 10 [Source:MGI Symbol;Acc:MGI:95929]
Cdca7l	ENSMUSG00000021175	protein_coding	21.1377	2.37865	1.0404	0.000668839	0.00790196	cell division cycle associated 7 like [Source:MGI Symbol;Acc:MGI:2384982]
Hgf	ENSMUSG00000028864	protein_coding	40.369	2.37621	0.636118	8.62281e-06	0.000195527	hepatocyte growth factor [Source:MGI Symbol;Acc:MGI:96079]
Sh3pxd2b	ENSMUSG00000040711	protein_coding	56.8213	2.36781	0.531082	4.16486e-07	1.33708e-05	SH3 and PX domains 2B [Source:MGI Symbol;Acc:MGI:2442062]
Flt1	ENSMUSG00000029648	protein_coding	61.9216	2.36702	1.11808	0.00108258	0.011564	FMS-like tyrosine kinase 1 [Source:MGI Symbol;Acc:MGI:95558]
Bhlhe40	ENSMUSG00000030103	protein_coding	37.5605	2.36691	0.801592	0.000129016	0.00203482	basic helix-loop-helix family, member e40 [Source:MGI Symbol;Acc:MGI:1097714]
Ifi206	ENSMUSG00000037849	protein_coding	120.509	2.36232	0.515599	2.31054e-07	8.16513e-06	interferon activated gene 206 [Source:MGI Symbol;Acc:MGI:3646410]
Zc3h12d	ENSMUSG00000039981	protein_coding	7.39287	2.35942	1.76726	0.0033567	0.0276985	zinc finger CCCH type containing 12D [Source:MGI Symbol;Acc:MGI:3045313]
Ifi207	ENSMUSG00000073490	protein_coding	372.72	2.35238	0.438576	4.33162e-09	2.26207e-07	interferon activated gene 207 [Source:MGI Symbol;Acc:MGI:2138302]
Ifi213	ENSMUSG00000073491	protein_coding	368.862	2.35039	0.416007	8.49329e-10	5.01488e-08	interferon activated gene 213 [Source:MGI Symbol;Acc:MGI:3695276]
H2-D1	ENSMUSG00000073411	protein_coding	16900.2	2.34744	0.224508	8.22677e-27	4.60307e-24	histocompatibility 2, D region locus 1 [Source:MGI Symbol;Acc:MGI:95896]
Nampt	ENSMUSG00000020572	protein_coding	357.946	2.34584	0.370711	1.37662e-11	1.23475e-09	nicotinamide phosphoribosyltransferase [Source:MGI Symbol;Acc:MGI:1929865]
Mcemp1	ENSMUSG00000013974	protein_coding	36.3931	2.33575	0.814535	0.000180557	0.00269574	mast cell expressed membrane protein 1 [Source:MGI Symbol;Acc:MGI:1916439]
Atp1b1	ENSMUSG00000026576	protein_coding	17.1227	2.33339	1.55308	0.00291804	0.0250087	ATPase, Na+/K+ transporting, beta 1 polypeptide [Source:MGI Symbol;Acc:MGI:88108]
Mdfic	ENSMUSG00000041390	protein_coding	44.4798	2.33219	0.573567	2.64586e-06	7.01779e-05	MyoD family inhibitor domain containing [Source:MGI Symbol;Acc:MGI:104611]
Irgm1	ENSMUSG00000046879	protein_coding	1091.55	2.3297	0.298318	3.00727e-16	5.04792e-14	immunity-related GTPase family M member 1 [Source:MGI Symbol;Acc:MGI:107567]
Gm6545	ENSMUSG00000111118	processed_pseudogene	25.5174	2.32595	0.741826	8.75729e-05	0.00145748	predicted gene 6545 [Source:MGI Symbol;Acc:MGI:3643874]
Gramd3	ENSMUSG00000001700	protein_coding	39.8374	2.32365	0.726335	5.83766e-05	0.00103458	GRAM domain containing 3 [Source:MGI Symbol;Acc:MGI:1914815]
Fcgr4	ENSMUSG00000059089	protein_coding	1144.25	2.31974	0.275169	2.01127e-18	4.92343e-16	Fc receptor, IgG, low affinity IV [Source:MGI Symbol;Acc:MGI:2179523]
Rhbdf2	ENSMUSG00000020806	protein_coding	46.3189	2.31189	0.601246	5.91204e-06	0.000141479	rhomboid 5 homolog 2 [Source:MGI Symbol;Acc:MGI:2442473]
Abca1	ENSMUSG00000015243	protein_coding	455.805	2.29953	0.368898	2.80906e-11	2.30814e-09	ATP-binding cassette, sub-family A (ABC1), member 1 [Source:MGI Symbol;Acc:MGI:99607]
Tmem82	ENSMUSG00000043085	protein_coding	9.53258	2.29819	1.24986	0.00195514	0.0183783	transmembrane protein 82 [Source:MGI Symbol;Acc:MGI:2384869]
Sash1	ENSMUSG00000015305	protein_coding	137.824	2.28262	0.434767	8.51157e-09	4.25579e-07	SAM and SH3 domain containing 1 [Source:MGI Symbol;Acc:MGI:1917347]
Pigz	ENSMUSG00000045625	protein_coding	22.909	2.28211	0.582099	4.70826e-06	0.000116943	phosphatidylinositol glycan anchor biosynthesis, class Z [Source:MGI Symbol;Acc:MGI:2443822]
Helz2	ENSMUSG00000027580	protein_coding	18.2155	2.27463	0.815763	0.000237247	0.00338718	helicase with zinc finger 2, transcriptional coactivator [Source:MGI Symbol;Acc:MGI:2385169]
Gm12250	ENSMUSG00000082292	processed_pseudogene	179.494	2.25841	0.422703	4.98699e-09	2.57005e-07	predicted gene 12250 [Source:MGI Symbol;Acc:MGI:3649299]
	ENSMUSG00000095787	protein_coding	17.7996	2.25732	0.809107	0.000291019	0.00400876
Ttc39c	ENSMUSG00000024424	protein_coding	7.02577	2.23924	1.89581	0.00549034	0.0406756	tetratricopeptide repeat domain 39C [Source:MGI Symbol;Acc:MGI:1919997]
Igf1	ENSMUSG00000020053	protein_coding	191.35	2.23074	0.4757	1.5045e-07	5.61202e-06	insulin-like growth factor 1 [Source:MGI Symbol;Acc:MGI:96432]
Cpd	ENSMUSG00000020841	protein_coding	401.593	2.22982	0.345024	5.95974e-12	5.69325e-10	carboxypeptidase D [Source:MGI Symbol;Acc:MGI:107265]
Inka2	ENSMUSG00000048458	protein_coding	10.4818	2.22112	2.1849	0.0043133	0.0336306	inka box actin regulator 2 [Source:MGI Symbol;Acc:MGI:1923497]
Samhd1	ENSMUSG00000027639	protein_coding	661.758	2.22059	0.293829	3.04165e-15	4.64148e-13	SAM domain and HD domain, 1 [Source:MGI Symbol;Acc:MGI:1927468]
Clcn7	ENSMUSG00000036636	protein_coding	162.153	2.21412	0.367477	1.03313e-10	7.73203e-09	chloride channel, voltage-sensitive 7 [Source:MGI Symbol;Acc:MGI:1347048]
Lysmd2	ENSMUSG00000032184	protein_coding	27.4225	2.21089	0.624565	2.20588e-05	0.000451386	LysM, putative peptidoglycan-binding, domain containing 2 [Source:MGI Symbol;Acc:MGI:1917332]
Maff	ENSMUSG00000042622	protein_coding	8.32257	2.17014	1.29478	0.00364674	0.0296329	v-maf musculoaponeurotic fibrosarcoma oncogene family, protein F (avian) [Source:MGI Symbol;Acc:MGI:96910]
Tiam2	ENSMUSG00000023800	protein_coding	8.96632	2.16454	1.23532	0.00224742	0.0205504	T cell lymphoma invasion and metastasis 2 [Source:MGI Symbol;Acc:MGI:1344338]
Cyp4f18	ENSMUSG00000003484	protein_coding	350.858	2.14884	0.282933	1.93026e-15	3.02407e-13	cytochrome P450, family 4, subfamily f, polypeptide 18 [Source:MGI Symbol;Acc:MGI:1919304]
Fanca	ENSMUSG00000032815	protein_coding	16.7498	2.14733	0.946318	0.000991863	0.0108374	Fanconi anemia, complementation group A [Source:MGI Symbol;Acc:MGI:1341823]
Parp11	ENSMUSG00000037997	protein_coding	107.952	2.14526	0.382664	1.2365e-09	7.03613e-08	poly (ADP-ribose) polymerase family, member 11 [Source:MGI Symbol;Acc:MGI:2141505]
Tpcn2	ENSMUSG00000048677	protein_coding	20.1553	2.13974	0.705353	0.000114391	0.00184376	two pore segment channel 2 [Source:MGI Symbol;Acc:MGI:2385297]
Psmb9	ENSMUSG00000096727	protein_coding	1060.81	2.13506	0.239036	2.65895e-20	8.67852e-18	proteasome (prosome, macropain) subunit, beta type 9 (large multifunctional peptidase 2) [Source:MGI Symbol;Acc:MGI:1346526]
Gpr137c	ENSMUSG00000049092	protein_coding	13.6537	2.12469	1.31301	0.0026446	0.0231896	G protein-coupled receptor 137C [Source:MGI Symbol;Acc:MGI:1917963]
Tnni3	ENSMUSG00000035458	protein_coding	32.5426	2.12386	0.677249	8.65011e-05	0.00144169	troponin I, cardiac 3 [Source:MGI Symbol;Acc:MGI:98783]
Rap2b	ENSMUSG00000036894	protein_coding	87.6593	2.11598	0.419336	2.62226e-08	1.1671e-06	RAP2B, member of RAS oncogene family [Source:MGI Symbol;Acc:MGI:1921262]
Fas	ENSMUSG00000024778	protein_coding	50.6423	2.11458	0.579962	1.34257e-05	0.000288394	Fas (TNF receptor superfamily member 6) [Source:MGI Symbol;Acc:MGI:95484]
Pira2	ENSMUSG00000089942	protein_coding	13.3386	2.11414	2.03702	0.00390874	0.0312485	paired-Ig-like receptor A2 [Source:MGI Symbol;Acc:MGI:1195970]
Irf1	ENSMUSG00000018899	protein_coding	715.789	2.10079	0.307703	5.40812e-13	6.05195e-11	interferon regulatory factor 1 [Source:MGI Symbol;Acc:MGI:96590]
Fabp3	ENSMUSG00000028773	protein_coding	138.425	2.09926	0.8717	0.000580416	0.00705262	fatty acid binding protein 3, muscle and heart [Source:MGI Symbol;Acc:MGI:95476]
Car13	ENSMUSG00000027555	protein_coding	11.0169	2.09048	2.02691	0.00442741	0.0342476	carbonic anhydrase 13 [Source:MGI Symbol;Acc:MGI:1931322]
Rnf213	ENSMUSG00000070327	protein_coding	383.259	2.08788	0.358377	4.35781e-10	2.79805e-08	ring finger protein 213 [Source:MGI Symbol;Acc:MGI:1289196]
Gm525	ENSMUSG00000072553	protein_coding	28.7563	2.07414	0.851894	0.000728451	0.0084245	predicted gene 525 [Source:MGI Symbol;Acc:MGI:2685371]
Icos	ENSMUSG00000026009	protein_coding	19.6298	2.07128	0.958294	0.00112039	0.0118599	inducible T cell co-stimulator [Source:MGI Symbol;Acc:MGI:1858745]
Lilrb4b	ENSMUSG00000112023	protein_coding	161.079	2.06817	0.474839	7.63961e-07	2.27831e-05	leukocyte immunoglobulin-like receptor, subfamily B, member 4B [Source:MGI Symbol;Acc:MGI:102702]
Stat4	ENSMUSG00000062939	protein_coding	12.4862	2.0561	2.24845	0.00433295	0.0337401	signal transducer and activator of transcription 4 [Source:MGI Symbol;Acc:MGI:103062]
Cd52	ENSMUSG00000000682	protein_coding	9362.22	2.05487	0.328159	2.34815e-11	1.99933e-09	CD52 antigen [Source:MGI Symbol;Acc:MGI:1346088]
Uhrf1bp1	ENSMUSG00000039512	protein_coding	115.489	2.05299	0.323695	1.47644e-11	1.31426e-09	UHRF1 (ICBP90) binding protein 1 [Source:MGI Symbol;Acc:MGI:3041238]
Pgap1	ENSMUSG00000073678	protein_coding	75.4935	2.05256	0.373889	2.87184e-09	1.54083e-07	post-GPI attachment to proteins 1 [Source:MGI Symbol;Acc:MGI:2443342]
Cxcl10	ENSMUSG00000034855	protein_coding	683.436	2.04901	0.951502	0.00100714	0.01094	chemokine (C-X-C motif) ligand 10 [Source:MGI Symbol;Acc:MGI:1352450]
Ralgds	ENSMUSG00000026821	protein_coding	39.1158	2.04764	0.659062	9.15271e-05	0.00151045	ral guanine nucleotide dissociation stimulator [Source:MGI Symbol;Acc:MGI:107485]
Cenph	ENSMUSG00000045273	protein_coding	7.81109	2.04661	2.39796	0.0051077	0.0383485	centromere protein H [Source:MGI Symbol;Acc:MGI:1349448]
Rspo1	ENSMUSG00000028871	protein_coding	46.8803	2.04346	0.546828	1.01264e-05	0.000223656	R-spondin 1 [Source:MGI Symbol;Acc:MGI:2183426]
Chil1	ENSMUSG00000064246	protein_coding	13.6383	2.02545	0.929407	0.0012445	0.0129635	chitinase-like 1 [Source:MGI Symbol;Acc:MGI:1340899]
Gas2l3	ENSMUSG00000074802	protein_coding	40.5042	2.02514	0.47952	1.49695e-06	4.21831e-05	growth arrest-specific 2 like 3 [Source:MGI Symbol;Acc:MGI:1918780]
Cd244a	ENSMUSG00000004709	protein_coding	189.973	2.01888	0.345603	3.27822e-10	2.17622e-08	CD244 molecule A [Source:MGI Symbol;Acc:MGI:109294]
Insl3	ENSMUSG00000079019	protein_coding	32.5476	2.0118	0.608203	5.46451e-05	0.000984786	insulin-like 3 [Source:MGI Symbol;Acc:MGI:108427]
H2-T23	ENSMUSG00000067212	protein_coding	2220.07	2.01086	0.188843	1.5742e-27	9.2484e-25	histocompatibility 2, T region locus 23 [Source:MGI Symbol;Acc:MGI:95957]
Gm9844	ENSMUSG00000091955	protein_coding	61.2663	2.00981	0.420408	1.13693e-07	4.36568e-06	predicted pseudogene 9844 [Source:MGI Symbol;Acc:MGI:3704288]
Dnaaf3	ENSMUSG00000055809	protein_coding	11.5942	2.00925	1.14185	0.00254142	0.0225201	dynein, axonemal assembly factor 3 [Source:MGI Symbol;Acc:MGI:3588207]
Selenow	ENSMUSG00000041571	protein_coding	513.904	2.00079	0.245159	2.16236e-17	4.23462e-15	selenoprotein W [Source:MGI Symbol;Acc:MGI:1100878]
Pltp	ENSMUSG00000017754	protein_coding	69.3083	1.99384	0.677183	0.000151232	0.00231981	phospholipid transfer protein [Source:MGI Symbol;Acc:MGI:103151]
Slfn9	ENSMUSG00000069793	protein_coding	69.4767	1.99118	0.436341	3.43185e-07	1.14233e-05	schlafen 9 [Source:MGI Symbol;Acc:MGI:2445121]
Oas1a	ENSMUSG00000052776	protein_coding	423.764	1.98823	0.370866	5.11523e-09	2.62462e-07	2'-5' oligoadenylate synthetase 1A [Source:MGI Symbol;Acc:MGI:2180860]
Zmat3	ENSMUSG00000027663	protein_coding	23.7058	1.98162	0.682608	0.000187378	0.00278343	zinc finger matrin type 3 [Source:MGI Symbol;Acc:MGI:1195270]
Dennd2d	ENSMUSG00000027901	protein_coding	19.9549	1.97816	1.11156	0.00240314	0.0216209	DENN/MADD domain containing 2D [Source:MGI Symbol;Acc:MGI:2181193]
Ly6g6e	ENSMUSG00000013766	protein_coding	26.3915	1.96153	0.69706	0.000244261	0.00345303	lymphocyte antigen 6 complex, locus G6E [Source:MGI Symbol;Acc:MGI:1917524]
H2-Oa	ENSMUSG00000024334	protein_coding	683.673	1.95948	0.328115	1.50674e-10	1.07952e-08	histocompatibility 2, O region alpha locus [Source:MGI Symbol;Acc:MGI:95924]
Niban3	ENSMUSG00000043243	protein_coding	5.68044	1.94731	2.2246	0.00683699	0.0483071	niban apoptosis regulator 3 [Source:MGI Symbol;Acc:MGI:3686743]
Cd63	ENSMUSG00000025351	protein_coding	12233.9	1.94602	0.250488	5.46376e-16	9.04214e-14	CD63 antigen [Source:MGI Symbol;Acc:MGI:99529]
Ifi204	ENSMUSG00000073489	protein_coding	782.949	1.94246	0.299178	5.71287e-12	5.50215e-10	interferon activated gene 204 [Source:MGI Symbol;Acc:MGI:96429]
Rhox8	ENSMUSG00000064137	protein_coding	71.7023	1.94104	0.591296	5.62371e-05	0.00100814	reproductive homeobox 8 [Source:MGI Symbol;Acc:MGI:3579898]
Oas1b	ENSMUSG00000029605	protein_coding	22.4927	1.91325	0.776213	0.000643751	0.00765594	2'-5' oligoadenylate synthetase 1B [Source:MGI Symbol;Acc:MGI:97430]
Pitpnm1	ENSMUSG00000024851	protein_coding	91.3649	1.91089	0.365925	1.20269e-08	5.86373e-07	phosphatidylinositol transfer protein, membrane-associated 1 [Source:MGI Symbol;Acc:MGI:1197524]
Pml	ENSMUSG00000036986	protein_coding	66.8131	1.90659	0.544796	2.60856e-05	0.000516873	promyelocytic leukemia [Source:MGI Symbol;Acc:MGI:104662]
Csf1	ENSMUSG00000014599	protein_coding	57.0146	1.9048	0.460849	2.61147e-06	6.94226e-05	colony stimulating factor 1 (macrophage) [Source:MGI Symbol;Acc:MGI:1339753]
Oasl2	ENSMUSG00000029561	protein_coding	390.214	1.90149	0.415529	2.88652e-07	9.83092e-06	2'-5' oligoadenylate synthetase-like 2 [Source:MGI Symbol;Acc:MGI:1344390]
Gbp7	ENSMUSG00000040253	protein_coding	257.33	1.90093	0.402449	1.58906e-07	5.81664e-06	guanylate binding protein 7 [Source:MGI Symbol;Acc:MGI:2444421]
Ptprcap	ENSMUSG00000045826	protein_coding	70.7803	1.89921	0.497786	8.20207e-06	0.000187135	protein tyrosine phosphatase, receptor type, C polypeptide-associated protein [Source:MGI Symbol;Acc:MGI:97811]
Egln3	ENSMUSG00000035105	protein_coding	13.272	1.89611	1.0411	0.00262185	0.0230422	egl-9 family hypoxia-inducible factor 3 [Source:MGI Symbol;Acc:MGI:1932288]
Dnajb13	ENSMUSG00000030708	protein_coding	15.8405	1.88709	1.20937	0.00366141	0.0297316	DnaJ heat shock protein family (Hsp40) member B13 [Source:MGI Symbol;Acc:MGI:1916637]
Isg15	ENSMUSG00000035692	protein_coding	53.1875	1.88573	0.650792	0.000194009	0.00286023	ISG15 ubiquitin-like modifier [Source:MGI Symbol;Acc:MGI:1855694]
Haus8	ENSMUSG00000035439	protein_coding	119.521	1.87652	0.36302	1.5676e-08	7.28037e-07	4HAUS augmin-like complex, subunit 8 [Source:MGI Symbol;Acc:MGI:1923728]
Tmem140	ENSMUSG00000057137	protein_coding	201.699	1.87322	0.482886	5.94675e-06	0.000142021	transmembrane protein 140 [Source:MGI Symbol;Acc:MGI:1915737]
Mif	ENSMUSG00000033307	protein_coding	1523.44	1.87026	0.32606	6.5188e-10	3.94825e-08	macrophage migration inhibitory factor (glycosylation-inhibiting factor) [Source:MGI Symbol;Acc:MGI:96982]
Azin2	ENSMUSG00000028789	protein_coding	5.9783	1.86071	1.92364	0.00631802	0.0455161	antizyme inhibitor 2 [Source:MGI Symbol;Acc:MGI:2442093]
Cenpw	ENSMUSG00000075266	protein_coding	16.0092	1.855	0.843736	0.00138316	0.0139743	centromere protein W [Source:MGI Symbol;Acc:MGI:1913561]
Cstb	ENSMUSG00000005054	protein_coding	2160.96	1.85496	0.295486	2.38737e-11	2.01373e-09	cystatin B [Source:MGI Symbol;Acc:MGI:109514]
Anxa2	ENSMUSG00000032231	protein_coding	132.434	1.85328	0.383973	1.03049e-07	4.03607e-06	annexin A2 [Source:MGI Symbol;Acc:MGI:88246]
Jak3	ENSMUSG00000031805	protein_coding	60.2253	1.84887	0.478781	7.23103e-06	0.000167769	Janus kinase 3 [Source:MGI Symbol;Acc:MGI:99928]
Ctsb	ENSMUSG00000021939	protein_coding	25001.9	1.83727	0.314828	3.76328e-10	2.45659e-08	cathepsin B [Source:MGI Symbol;Acc:MGI:88561]
Pla2g7	ENSMUSG00000023913	protein_coding	363.312	1.83683	0.642783	0.000229567	0.00329756	phospholipase A2, group VII (platelet-activating factor acetylhydrolase, plasma) [Source:MGI Symbol;Acc:MGI:1351327]
Slc31a1	ENSMUSG00000066150	protein_coding	524.833	1.83083	0.317008	5.17209e-10	3.23256e-08	solute carrier family 31, member 1 [Source:MGI Symbol;Acc:MGI:1333843]
Trps1	ENSMUSG00000038679	protein_coding	102.939	1.82767	0.442998	2.41718e-06	6.48443e-05	transcriptional repressor GATA binding 1 [Source:MGI Symbol;Acc:MGI:1927616]
Tmem106a	ENSMUSG00000034947	protein_coding	338.077	1.82554	0.31052	2.73426e-10	1.83586e-08	transmembrane protein 106A [Source:MGI Symbol;Acc:MGI:1922056]
Mreg	ENSMUSG00000039395	protein_coding	9.54359	1.8204	1.8344	0.00560545	0.0412941	melanoregulin [Source:MGI Symbol;Acc:MGI:2151839]
Plekhf1	ENSMUSG00000074170	protein_coding	11.8319	1.81183	1.84944	0.00507205	0.0381297	pleckstrin homology domain containing, family F (with FYVE domain) member 1 [Source:MGI Symbol;Acc:MGI:1919537]
Noxred1	ENSMUSG00000072919	protein_coding	28.585	1.7992	0.729513	0.000657753	0.00780667	NADP+ dependent oxidoreductase domain containing 1 [Source:MGI Symbol;Acc:MGI:1918525]
Scimp	ENSMUSG00000057135	protein_coding	238.529	1.79794	0.403865	5.69124e-07	1.7691e-05	SLP adaptor and CSK interacting membrane protein [Source:MGI Symbol;Acc:MGI:3610314]
Gpr157	ENSMUSG00000047875	protein_coding	69.5101	1.79084	0.464538	7.64338e-06	0.000176097	G protein-coupled receptor 157 [Source:MGI Symbol;Acc:MGI:2442046]
Txn1	ENSMUSG00000028367	protein_coding	1284.79	1.7878	0.311054	6.45811e-10	3.93175e-08	thioredoxin 1 [Source:MGI Symbol;Acc:MGI:98874]
Gm5970	ENSMUSG00000085977	processed_pseudogene	10.6923	1.75809	1.59093	0.00565092	0.041499	predicted gene 5970 [Source:MGI Symbol;Acc:MGI:3646761]
Plscr1	ENSMUSG00000032369	protein_coding	57.2964	1.75714	0.582051	0.000156033	0.00238103	phospholipid scramblase 1 [Source:MGI Symbol;Acc:MGI:893575]
Gbp9	ENSMUSG00000029298	protein_coding	125.747	1.75692	0.442671	4.71752e-06	0.000116943	guanylate-binding protein 9 [Source:MGI Symbol;Acc:MGI:3605620]
Gpx3	ENSMUSG00000018339	protein_coding	241.557	1.75029	0.465227	1.07294e-05	0.0002353	glutathione peroxidase 3 [Source:MGI Symbol;Acc:MGI:105102]
	ENSMUSG00000079800	protein_coding	37.4568	1.74572	0.766505	0.00111476	0.0118324
Racgap1	ENSMUSG00000023015	protein_coding	39.6732	1.73254	0.914844	0.00214489	0.0198133	Rac GTPase-activating protein 1 [Source:MGI Symbol;Acc:MGI:1349423]
Exoc3l4	ENSMUSG00000021280	protein_coding	11.8743	1.72766	1.25227	0.00506556	0.0381052	exocyst complex component 3-like 4 [Source:MGI Symbol;Acc:MGI:1921363]
Fasn	ENSMUSG00000025153	protein_coding	16.7024	1.72632	1.05057	0.00376929	0.0303767	fatty acid synthase [Source:MGI Symbol;Acc:MGI:95485]
Kcnn4	ENSMUSG00000054342	protein_coding	29.3545	1.72483	0.591498	0.000207837	0.00303741	potassium intermediate/small conductance calcium-activated channel, subfamily N, member 4 [Source:MGI Symbol;Acc:MGI:1277957]
Gyg	ENSMUSG00000019528	protein_coding	210.628	1.71587	0.397977	1.16245e-06	3.35596e-05	glycogenin [Source:MGI Symbol;Acc:MGI:1351614]
Mmp14	ENSMUSG00000000957	protein_coding	136.469	1.71156	0.414885	2.83554e-06	7.42041e-05	matrix metallopeptidase 14 (membrane-inserted) [Source:MGI Symbol;Acc:MGI:101900]
Or10ak16	ENSMUSG00000073768	protein_coding	23.133	1.69538	1.03885	0.00441196	0.0341734	olfactory receptor family 10 subfamily AK member 16 [Source:MGI Symbol;Acc:MGI:3031164]
Acot9	ENSMUSG00000025287	protein_coding	491.69	1.69175	0.28341	1.80288e-10	1.27613e-08	acyl-CoA thioesterase 9 [Source:MGI Symbol;Acc:MGI:1928939]
Sat1	ENSMUSG00000025283	protein_coding	8023.85	1.68757	0.241222	2.12653e-13	2.52391e-11	spermidine/spermine N1-acetyl transferase 1 [Source:MGI Symbol;Acc:MGI:98233]
Tmsb10	ENSMUSG00000079523	protein_coding	236.287	1.68682	0.232476	3.42009e-14	4.56659e-12	thymosin, beta 10 [Source:MGI Symbol;Acc:MGI:109146]
Arhgef7	ENSMUSG00000031511	protein_coding	91.2658	1.68304	0.321533	1.34983e-08	6.36967e-07	Rho guanine nucleotide exchange factor (GEF7) [Source:MGI Symbol;Acc:MGI:1860493]
Naaa	ENSMUSG00000029413	protein_coding	622.497	1.68107	0.324371	1.6504e-08	7.60478e-07	N-acylethanolamine acid amidase [Source:MGI Symbol;Acc:MGI:1914361]
B2m	ENSMUSG00000060802	protein_coding	63338.3	1.68023	0.25658	4.67512e-12	4.65531e-10	beta-2 microglobulin [Source:MGI Symbol;Acc:MGI:88127]
Glrx	ENSMUSG00000021591	protein_coding	347.409	1.67792	0.257136	5.50412e-12	5.43474e-10	glutaredoxin [Source:MGI Symbol;Acc:MGI:2135625]
Ms4a4c	ENSMUSG00000024675	protein_coding	236.705	1.67611	0.407176	2.66919e-06	7.04879e-05	membrane-spanning 4-domains, subfamily A, member 4C [Source:MGI Symbol;Acc:MGI:1927656]
Cpq	ENSMUSG00000039007	protein_coding	334.645	1.67509	0.341319	6.67025e-08	2.76945e-06	carboxypeptidase Q [Source:MGI Symbol;Acc:MGI:1889205]
Kdr	ENSMUSG00000062960	protein_coding	34.6908	1.66499	0.623829	0.000435794	0.00560852	kinase insert domain protein receptor [Source:MGI Symbol;Acc:MGI:96683]
Csrp1	ENSMUSG00000026421	protein_coding	7.91397	1.66327	1.78767	0.00637381	0.0458057	cysteine and glycine-rich protein 1 [Source:MGI Symbol;Acc:MGI:88549]
Cd22	ENSMUSG00000030577	protein_coding	103.033	1.65392	0.430506	9.06515e-06	0.000202501	CD22 antigen [Source:MGI Symbol;Acc:MGI:88322]
Gvin3	ENSMUSG00000073902	unprocessed_pseudogene	229.491	1.65363	0.360121	3.19788e-07	1.07665e-05	GTPase, very large interferon inducible, family member 3 [Source:MGI Symbol;Acc:MGI:3584360]
Plin2	ENSMUSG00000028494	protein_coding	355.559	1.65315	0.293499	1.42243e-09	7.95882e-08	perilipin 2 [Source:MGI Symbol;Acc:MGI:87920]
Oasl1	ENSMUSG00000041827	protein_coding	54.3362	1.65296	0.636355	0.000545831	0.00675107	2'-5' oligoadenylate synthetase-like 1 [Source:MGI Symbol;Acc:MGI:2180849]
Parp9	ENSMUSG00000022906	protein_coding	270.599	1.63266	0.28467	7.72987e-10	4.58717e-08	poly (ADP-ribose) polymerase family, member 9 [Source:MGI Symbol;Acc:MGI:1933117]
Ftl1	ENSMUSG00000050708	protein_coding	47171.5	1.62296	0.269754	1.48077e-10	1.06743e-08	ferritin light polypeptide 1 [Source:MGI Symbol;Acc:MGI:95589]
Fxyd5	ENSMUSG00000009687	protein_coding	1399.29	1.61394	0.315493	2.47783e-08	1.1155e-06	FXYD domain-containing ion transport regulator 5 [Source:MGI Symbol;Acc:MGI:1201785]
Abhd11os	ENSMUSG00000085042	transcribed_unitary_pseudogene	48.9254	1.61273	0.554163	0.00024557	0.00346392	abhydrolase domain containing 11, opposite strand [Source:MGI Symbol;Acc:MGI:1917062]
Rps20	ENSMUSG00000028234	protein_coding	1323.19	1.60877	0.303758	9.4901e-09	4.66564e-07	ribosomal protein S20 [Source:MGI Symbol;Acc:MGI:1914677]
Nfkbiz	ENSMUSG00000035356	protein_coding	96.0669	1.60493	0.399804	4.27949e-06	0.000107674	nuclear factor of kappa light polypeptide gene enhancer in B cells inhibitor, zeta [Source:MGI Symbol;Acc:MGI:1931595]
Creb3l1	ENSMUSG00000027230	protein_coding	54.2053	1.60484	0.590488	0.000403134	0.00526314	cAMP responsive element binding protein 3-like 1 [Source:MGI Symbol;Acc:MGI:1347062]
Ftl1-ps1	ENSMUSG00000062382	protein_coding	4025.21	1.60396	0.274948	4.80467e-10	3.05162e-08	ferritin light polypeptide 1, pseudogene 1 [Source:MGI Symbol;Acc:MGI:3779109]
Rpl19	ENSMUSG00000017404	protein_coding	2071.86	1.60273	0.1932	9.48372e-18	2.02607e-15	ribosomal protein L19 [Source:MGI Symbol;Acc:MGI:98020]
Ropn1l	ENSMUSG00000022236	protein_coding	23.6113	1.59684	0.861774	0.00295943	0.0252346	ropporin 1-like [Source:MGI Symbol;Acc:MGI:2182357]
Colec12	ENSMUSG00000036103	protein_coding	43.1606	1.59626	0.86708	0.00280915	0.0242881	collectin sub-family member 12 [Source:MGI Symbol;Acc:MGI:2152907]
Ero1a	ENSMUSG00000021831	protein_coding	132.644	1.59488	0.401162	5.21027e-06	0.000127278	endoplasmic reticulum oxidoreductase 1 alpha [Source:MGI Symbol;Acc:MGI:1354385]
Pkm	ENSMUSG00000032294	protein_coding	716.78	1.58889	0.265076	1.79478e-10	1.27613e-08	pyruvate kinase, muscle [Source:MGI Symbol;Acc:MGI:97591]
Hscb	ENSMUSG00000043510	protein_coding	210.529	1.57434	0.366398	1.36627e-06	3.89652e-05	HscB iron-sulfur cluster co-chaperone [Source:MGI Symbol;Acc:MGI:2141135]
P2rx4	ENSMUSG00000029470	protein_coding	796.821	1.57183	0.267783	4.3432e-10	2.79805e-08	purinergic receptor P2X, ligand-gated ion channel 4 [Source:MGI Symbol;Acc:MGI:1338859]
Psen2	ENSMUSG00000010609	protein_coding	145.084	1.5712	0.268221	4.13006e-10	2.68112e-08	presenilin 2 [Source:MGI Symbol;Acc:MGI:109284]
Ifi214	ENSMUSG00000070501	protein_coding	40.9281	1.56621	0.636338	0.000842248	0.0094612	interferon activated gene 214 [Source:MGI Symbol;Acc:MGI:3584522]
Psme2	ENSMUSG00000079197	protein_coding	2490.44	1.55878	0.281779	2.69713e-09	1.46043e-07	proteasome (prosome, macropain) activator subunit 2 (PA28 beta) [Source:MGI Symbol;Acc:MGI:1096365]
Utrn	ENSMUSG00000019820	protein_coding	33.6077	1.55805	0.628471	0.000793857	0.00903497	utrophin [Source:MGI Symbol;Acc:MGI:104631]
Gm7336	ENSMUSG00000078636	processed_pseudogene	1130.7	1.55337	0.346278	5.816e-07	1.80311e-05	predicted gene 7336 [Source:MGI Symbol;Acc:MGI:3644851]
Parp12	ENSMUSG00000038507	protein_coding	175.09	1.55134	0.393343	5.97954e-06	0.000142514	poly (ADP-ribose) polymerase family, member 12 [Source:MGI Symbol;Acc:MGI:2143990]
Gm42845	ENSMUSG00000105796	processed_pseudogene	19.3349	1.54747	0.850696	0.00352997	0.0288637	predicted gene 42845 [Source:MGI Symbol;Acc:MGI:5662982]
Lmna	ENSMUSG00000028063	protein_coding	24.5098	1.54408	0.853792	0.00319184	0.0267124	lamin A [Source:MGI Symbol;Acc:MGI:96794]
Gm7536	ENSMUSG00000057036	processed_pseudogene	550.141	1.54344	0.292593	1.38526e-08	6.49976e-07	predicted gene 7536 [Source:MGI Symbol;Acc:MGI:3645137]
Psmb8	ENSMUSG00000024338	protein_coding	3063.75	1.54178	0.253657	1.07619e-10	8.00335e-09	proteasome (prosome, macropain) subunit, beta type 8 (large multifunctional peptidase 7) [Source:MGI Symbol;Acc:MGI:1346527]
Socs1	ENSMUSG00000038037	protein_coding	58.4831	1.53925	0.568616	0.000430236	0.00556136	suppressor of cytokine signaling 1 [Source:MGI Symbol;Acc:MGI:1354910]
Tgm2	ENSMUSG00000037820	protein_coding	77.5644	1.53615	0.519568	0.000222448	0.00320707	transglutaminase 2, C polypeptide [Source:MGI Symbol;Acc:MGI:98731]
Ell2	ENSMUSG00000001542	protein_coding	84.1559	1.53475	0.421845	2.31174e-05	0.000469947	elongation factor for RNA polymerase II 2 [Source:MGI Symbol;Acc:MGI:2183438]
Osbpl3	ENSMUSG00000029822	protein_coding	50.6854	1.52788	0.490124	0.000138186	0.00214774	oxysterol binding protein-like 3 [Source:MGI Symbol;Acc:MGI:1918970]
Ube2l6	ENSMUSG00000027078	protein_coding	344.09	1.5256	0.361184	1.95661e-06	5.33416e-05	ubiquitin-conjugating enzyme E2L 6 [Source:MGI Symbol;Acc:MGI:1914500]
Slc35f6	ENSMUSG00000029175	protein_coding	120.933	1.52536	0.435694	3.48418e-05	0.000667848	solute carrier family 35, member F6 [Source:MGI Symbol;Acc:MGI:1922169]
Serpinb9	ENSMUSG00000045827	protein_coding	136.944	1.52375	0.332139	3.8601e-07	1.2634e-05	serine (or cysteine) peptidase inhibitor, clade B, member 9 [Source:MGI Symbol;Acc:MGI:106603]
C130026I21Rik	ENSMUSG00000052477	protein_coding	57.4693	1.52081	0.52971	0.000300111	0.0041147	RIKEN cDNA C130026I21 gene [Source:MGI Symbol;Acc:MGI:3612702]
Gng12	ENSMUSG00000036402	protein_coding	561.953	1.5205	0.221597	6.3053e-13	6.98937e-11	guanine nucleotide binding protein (G protein), gamma 12 [Source:MGI Symbol;Acc:MGI:1336171]
Psme1	ENSMUSG00000022216	protein_coding	2014.67	1.51564	0.227262	2.37517e-12	2.46975e-10	proteasome (prosome, macropain) activator subunit 1 (PA28 alpha) [Source:MGI Symbol;Acc:MGI:1096367]
Rad51b	ENSMUSG00000059060	protein_coding	107.759	1.5139	0.347578	1.17053e-06	3.37102e-05	RAD51 paralog B [Source:MGI Symbol;Acc:MGI:1099436]
Rxrg	ENSMUSG00000015843	protein_coding	78.9027	1.51099	0.601466	0.000730444	0.00843925	retinoid X receptor gamma [Source:MGI Symbol;Acc:MGI:98216]
Fbxw17	ENSMUSG00000037816	protein_coding	129.619	1.50824	0.363193	2.81596e-06	7.38561e-05	F-box and WD-40 domain protein 17 [Source:MGI Symbol;Acc:MGI:1923584]
Psap	ENSMUSG00000004207	protein_coding	1893.19	1.50715	0.263644	9.83908e-10	5.66712e-08	prosaposin [Source:MGI Symbol;Acc:MGI:97783]
Mospd2	ENSMUSG00000061778	protein_coding	208.323	1.50679	0.289598	1.71326e-08	7.8636e-07	motile sperm domain containing 2 [Source:MGI Symbol;Acc:MGI:1924013]
H2ac7	ENSMUSG00000071478	protein_coding	36.7145	1.50403	0.633306	0.00106381	0.0113945	H2A clustered histone 7 [Source:MGI Symbol;Acc:MGI:2448289]
Map3k8	ENSMUSG00000024235	protein_coding	182.922	1.50177	0.303571	7.15751e-08	2.9509e-06	mitogen-activated protein kinase kinase kinase 8 [Source:MGI Symbol;Acc:MGI:1346878]
Tpi1	ENSMUSG00000023456	protein_coding	797.445	1.50038	0.33254	5.35939e-07	1.67928e-05	triosephosphate isomerase 1 [Source:MGI Symbol;Acc:MGI:98797]
Cxcr3	ENSMUSG00000050232	protein_coding	15.3322	1.49961	1.23977	0.00661345	0.0470387	chemokine (C-X-C motif) receptor 3 [Source:MGI Symbol;Acc:MGI:1277207]
Mcub	ENSMUSG00000027994	protein_coding	73.2533	1.49894	0.512066	0.000249427	0.0035099	mitochondrial calcium uniporter dominant negative beta subunit [Source:MGI Symbol;Acc:MGI:1914065]
Tspo	ENSMUSG00000041736	protein_coding	1215.72	1.49119	0.314508	1.84844e-07	6.68283e-06	translocator protein [Source:MGI Symbol;Acc:MGI:88222]
Slc31a2	ENSMUSG00000066152	protein_coding	445.141	1.49012	0.246078	1.19466e-10	8.71879e-09	solute carrier family 31, member 2 [Source:MGI Symbol;Acc:MGI:1333844]
Afap1	ENSMUSG00000029094	protein_coding	54.1417	1.48948	0.499083	0.000210693	0.00306012	actin filament associated protein 1 [Source:MGI Symbol;Acc:MGI:1917542]
Mfsd12	ENSMUSG00000034854	protein_coding	50.1553	1.48374	0.491868	0.000199522	0.00293048	major facilitator superfamily domain containing 12 [Source:MGI Symbol;Acc:MGI:3604804]
Arhgap19	ENSMUSG00000025154	protein_coding	66.6977	1.48338	0.427388	4.2739e-05	0.00080221	Rho GTPase activating protein 19 [Source:MGI Symbol;Acc:MGI:1918335]
Tlk1	ENSMUSG00000041997	protein_coding	173.574	1.47796	0.281373	1.44267e-08	6.72671e-07	tousled-like kinase 1 [Source:MGI Symbol;Acc:MGI:2441683]
Gsto1	ENSMUSG00000025068	protein_coding	449.153	1.47774	0.258189	9.24301e-10	5.40325e-08	glutathione S-transferase omega 1 [Source:MGI Symbol;Acc:MGI:1342273]
Or5v1b	ENSMUSG00000090675	protein_coding	17.6367	1.47751	1.14463	0.00660789	0.0470277	olfactory receptor family 5 subfamily V member 1B [Source:MGI Symbol;Acc:MGI:2177494]
Myo5a	ENSMUSG00000034593	protein_coding	273.789	1.47658	0.321337	3.78164e-07	1.24118e-05	myosin VA [Source:MGI Symbol;Acc:MGI:105976]
Gm15590	ENSMUSG00000058542	processed_pseudogene	15.9035	1.47523	0.73024	0.00263497	0.0231224	predicted gene 15590 [Source:MGI Symbol;Acc:MGI:3831433]
Mpeg1	ENSMUSG00000046805	protein_coding	2568.07	1.47352	0.290969	3.72327e-08	1.62031e-06	macrophage expressed gene 1 [Source:MGI Symbol;Acc:MGI:1333743]
Nme2	ENSMUSG00000020857	protein_coding	454.334	1.47197	0.227672	9.71016e-12	8.91362e-10	NME/NM23 nucleoside diphosphate kinase 2 [Source:MGI Symbol;Acc:MGI:97356]
Zfp346	ENSMUSG00000021481	protein_coding	24.8779	1.47164	0.63022	0.00125801	0.0130579	zinc finger protein 346 [Source:MGI Symbol;Acc:MGI:1349417]
Dna2	ENSMUSG00000036875	protein_coding	83.859	1.46979	0.402449	2.13176e-05	0.000437142	DNA replication helicase/nuclease 2 [Source:MGI Symbol;Acc:MGI:2443732]
Enpp5	ENSMUSG00000023960	protein_coding	35.3436	1.46523	0.714563	0.00227309	0.0206885	ectonucleotide pyrophosphatase/phosphodiesterase 5 [Source:MGI Symbol;Acc:MGI:1933830]
Xaf1	ENSMUSG00000040483	protein_coding	723.416	1.4647	0.330822	8.47905e-07	2.49072e-05	XIAP associated factor 1 [Source:MGI Symbol;Acc:MGI:3772572]
Fyn	ENSMUSG00000019843	protein_coding	41.6578	1.46353	0.493903	0.000238011	0.00339397	Fyn proto-oncogene [Source:MGI Symbol;Acc:MGI:95602]
Trafd1	ENSMUSG00000042726	protein_coding	230.952	1.46092	0.292704	5.78096e-08	2.43463e-06	TRAF type zinc finger domain containing 1 [Source:MGI Symbol;Acc:MGI:1923551]
Cox6a2	ENSMUSG00000030785	protein_coding	220.964	1.45757	0.430823	5.66878e-05	0.00101382	cytochrome c oxidase subunit 6A2 [Source:MGI Symbol;Acc:MGI:104649]
Fmnl2	ENSMUSG00000036053	protein_coding	120.839	1.45673	0.428936	5.54024e-05	0.000996904	formin-like 2 [Source:MGI Symbol;Acc:MGI:1918659]
Nod1	ENSMUSG00000038058	protein_coding	63.7271	1.45515	0.455107	0.000111544	0.00180529	nucleotide-binding oligomerization domain containing 1 [Source:MGI Symbol;Acc:MGI:1341839]
Atp6v1a	ENSMUSG00000052459	protein_coding	282.533	1.45252	0.265489	4.81592e-09	2.49437e-07	ATPase, H+ transporting, lysosomal V1 subunit A [Source:MGI Symbol;Acc:MGI:1201780]
Gk	ENSMUSG00000025059	protein_coding	57.2656	1.44937	0.591964	0.00094289	0.0104126	glycerol kinase [Source:MGI Symbol;Acc:MGI:106594]
Trp53inp1	ENSMUSG00000028211	protein_coding	81.1141	1.44791	0.564303	0.000695927	0.00813646	transformation related protein 53 inducible nuclear protein 1 [Source:MGI Symbol;Acc:MGI:1926609]
Lekr1	ENSMUSG00000074579	protein_coding	35.2503	1.44025	0.594	0.00104484	0.011222	leucine, glutamate and lysine rich 1 [Source:MGI Symbol;Acc:MGI:3645902]
Apoe	ENSMUSG00000002985	protein_coding	68748.8	1.43652	0.287515	5.58195e-08	2.35928e-06	apolipoprotein E [Source:MGI Symbol;Acc:MGI:88057]
Ifitm3	ENSMUSG00000025492	protein_coding	2966.13	1.43181	0.512807	0.000378951	0.00500863	interferon induced transmembrane protein 3 [Source:MGI Symbol;Acc:MGI:1913391]
Anxa5	ENSMUSG00000027712	protein_coding	791.584	1.4255	0.222459	1.6055e-11	1.4078e-09	annexin A5 [Source:MGI Symbol;Acc:MGI:106008]
Gmnn	ENSMUSG00000006715	protein_coding	63.6216	1.42545	0.511327	0.000392352	0.00515666	geminin [Source:MGI Symbol;Acc:MGI:1927344]
Ifi209	ENSMUSG00000043263	protein_coding	419.56	1.42413	0.376653	1.56313e-05	0.000328565	interferon activated gene 209 [Source:MGI Symbol;Acc:MGI:2138243]
Ggact	ENSMUSG00000041625	protein_coding	21.1603	1.42365	0.716018	0.00276068	0.0239267	gamma-glutamylamine cyclotransferase [Source:MGI Symbol;Acc:MGI:2385008]
Mndal	ENSMUSG00000090272	protein_coding	94.4334	1.42099	0.431581	8.51701e-05	0.00142152	myeloid nuclear differentiation antigen like [Source:MGI Symbol;Acc:MGI:3780953]
Sdc3	ENSMUSG00000025743	protein_coding	140.823	1.41623	0.352615	5.41865e-06	0.000130926	syndecan 3 [Source:MGI Symbol;Acc:MGI:1349163]
Epsti1	ENSMUSG00000022014	protein_coding	244.224	1.41552	0.243498	6.17454e-10	3.81846e-08	epithelial stromal interaction 1 (breast) [Source:MGI Symbol;Acc:MGI:1915168]
Chek2	ENSMUSG00000029521	protein_coding	50.8239	1.40929	0.433757	0.000100005	0.00163429	checkpoint kinase 2 [Source:MGI Symbol;Acc:MGI:1355321]
Pabpc1	ENSMUSG00000022283	protein_coding	1069.34	1.40876	0.298752	2.31403e-07	8.16513e-06	poly(A) binding protein, cytoplasmic 1 [Source:MGI Symbol;Acc:MGI:1349722]
Slfn5	ENSMUSG00000054404	protein_coding	208.586	1.40747	0.432147	9.24169e-05	0.001523	schlafen 5 [Source:MGI Symbol;Acc:MGI:1329004]
Pfkp	ENSMUSG00000021196	protein_coding	52.071	1.4052	0.574161	0.0010203	0.011029	phosphofructokinase, platelet [Source:MGI Symbol;Acc:MGI:1891833]
Arel1	ENSMUSG00000042350	protein_coding	72.7211	1.40438	0.416046	6.76027e-05	0.001163	apoptosis resistant E3 ubiquitin protein ligase 1 [Source:MGI Symbol;Acc:MGI:1915747]
Rps15a	ENSMUSG00000008683	protein_coding	793.713	1.40277	0.338186	3.06666e-06	7.97197e-05	ribosomal protein S15A [Source:MGI Symbol;Acc:MGI:2389091]
Apobec1	ENSMUSG00000040613	protein_coding	956.078	1.39283	0.190413	2.76604e-14	3.82364e-12	apolipoprotein B mRNA editing enzyme, catalytic polypeptide 1 [Source:MGI Symbol;Acc:MGI:103298]
Cks1b	ENSMUSG00000028044	protein_coding	92.7784	1.39128	0.4998	0.000421567	0.00547944	CDC28 protein kinase 1b [Source:MGI Symbol;Acc:MGI:1889208]
Pld3	ENSMUSG00000003363	protein_coding	948.664	1.38674	0.282975	9.44055e-08	3.72236e-06	phospholipase D family, member 3 [Source:MGI Symbol;Acc:MGI:1333782]
Ethe1	ENSMUSG00000064254	protein_coding	267.633	1.38642	0.308493	8.07719e-07	2.40271e-05	ethylmalonic encephalopathy 1 [Source:MGI Symbol;Acc:MGI:1913321]
Rpl32	ENSMUSG00000057841	protein_coding	2388.68	1.38592	0.282456	9.12403e-08	3.62187e-06	ribosomal protein L32 [Source:MGI Symbol;Acc:MGI:98038]
Coq8a	ENSMUSG00000026489	protein_coding	25.5205	1.37902	0.567705	0.00115714	0.012205	coenzyme Q8A [Source:MGI Symbol;Acc:MGI:1914676]
Htatip2	ENSMUSG00000039745	protein_coding	164.507	1.37593	0.332698	3.36007e-06	8.67711e-05	HIV-1 Tat interactive protein 2 [Source:MGI Symbol;Acc:MGI:1859271]
Vps13c	ENSMUSG00000035284	protein_coding	276.873	1.37571	0.38237	2.92097e-05	0.000572024	vacuolar protein sorting 13C [Source:MGI Symbol;Acc:MGI:2444207]
Gabarap	ENSMUSG00000018567	protein_coding	1497.19	1.37151	0.200906	1.08545e-12	1.18093e-10	gamma-aminobutyric acid receptor associated protein [Source:MGI Symbol;Acc:MGI:1861742]
Hpcal1	ENSMUSG00000071379	protein_coding	141.468	1.36561	0.27959	1.06582e-07	4.13314e-06	hippocalcin-like 1 [Source:MGI Symbol;Acc:MGI:1855689]
Gnptab	ENSMUSG00000035311	protein_coding	168.703	1.3643	0.269554	4.1268e-08	1.7697e-06	N-acetylglucosamine-1-phosphate transferase, alpha and beta subunits [Source:MGI Symbol;Acc:MGI:3643902]
Arid5b	ENSMUSG00000019947	protein_coding	428.419	1.36272	0.272989	5.88556e-08	2.46983e-06	AT rich interactive domain 5B (MRF1-like) [Source:MGI Symbol;Acc:MGI:2175912]
Cela1	ENSMUSG00000023031	protein_coding	59.7362	1.35935	0.518322	0.000709063	0.008249	chymotrypsin-like elastase family, member 1 [Source:MGI Symbol;Acc:MGI:95314]
Bcl3	ENSMUSG00000053175	protein_coding	42.6289	1.35737	0.555557	0.00109936	0.0117112	B cell leukemia/lymphoma 3 [Source:MGI Symbol;Acc:MGI:88140]
Parp14	ENSMUSG00000034422	protein_coding	362.946	1.35572	0.289697	2.91636e-07	9.90381e-06	poly (ADP-ribose) polymerase family, member 14 [Source:MGI Symbol;Acc:MGI:1919489]
Tns3	ENSMUSG00000020422	protein_coding	170.537	1.35404	0.331031	4.29525e-06	0.00010784	tensin 3 [Source:MGI Symbol;Acc:MGI:2443012]
Rnf19b	ENSMUSG00000028793	protein_coding	159.695	1.35339	0.365741	1.92947e-05	0.000397741	ring finger protein 19B [Source:MGI Symbol;Acc:MGI:1922484]
Cd200r4	ENSMUSG00000062082	protein_coding	94.8632	1.35265	0.548217	0.00101912	0.0110264	CD200 receptor 4 [Source:MGI Symbol;Acc:MGI:3036289]
Aprt	ENSMUSG00000006589	protein_coding	352.81	1.35167	0.203354	3.17072e-12	3.23965e-10	adenine phosphoribosyl transferase [Source:MGI Symbol;Acc:MGI:88061]
Il15ra	ENSMUSG00000023206	protein_coding	183.096	1.35082	0.356799	1.48188e-05	0.000314297	interleukin 15 receptor, alpha chain [Source:MGI Symbol;Acc:MGI:104644]
Slc39a14	ENSMUSG00000022094	protein_coding	39.0188	1.34982	0.491617	0.000506445	0.0063481	solute carrier family 39 (zinc transporter), member 14 [Source:MGI Symbol;Acc:MGI:2384851]
Ap5z1	ENSMUSG00000039623	protein_coding	37.6356	1.34905	0.670566	0.00284283	0.0244713	adaptor-related protein complex 5, zeta 1 subunit [Source:MGI Symbol;Acc:MGI:1924908]
Tlr2	ENSMUSG00000027995	protein_coding	841.037	1.348	0.330578	4.5569e-06	0.000113923	toll-like receptor 2 [Source:MGI Symbol;Acc:MGI:1346060]
Irf7	ENSMUSG00000025498	protein_coding	197.157	1.34362	0.742918	0.00397135	0.0316362	interferon regulatory factor 7 [Source:MGI Symbol;Acc:MGI:1859212]
Clic4	ENSMUSG00000037242	protein_coding	87.2316	1.34055	0.418072	0.000119791	0.00190759	chloride intracellular channel 4 (mitochondrial) [Source:MGI Symbol;Acc:MGI:1352754]
Gm29216	ENSMUSG00000101249	unprocessed_pseudogene	10809.8	1.33916	0.300344	8.38663e-07	2.47595e-05	predicted gene 29216 [Source:MGI Symbol;Acc:MGI:5579922]
Nacc2	ENSMUSG00000026932	protein_coding	58.0136	1.33853	0.459734	0.000302362	0.004139	nucleus accumbens associated 2, BEN and BTB (POZ) domain containing [Source:MGI Symbol;Acc:MGI:1915241]
Slc25a10	ENSMUSG00000025792	protein_coding	45.8083	1.33745	0.634418	0.00237623	0.0214316	solute carrier family 25 (mitochondrial carrier, dicarboxylate transporter), member 10 [Source:MGI Symbol;Acc:MGI:1353497]
Cep162	ENSMUSG00000056919	protein_coding	110.078	1.33592	0.309865	1.70946e-06	4.72617e-05	centrosomal protein 162 [Source:MGI Symbol;Acc:MGI:1925343]
Fundc2	ENSMUSG00000031198	protein_coding	139.039	1.33391	0.414629	0.000116743	0.00187139	FUN14 domain containing 2 [Source:MGI Symbol;Acc:MGI:1914641]
Nrp2	ENSMUSG00000025969	protein_coding	110.946	1.33344	0.52095	0.000836979	0.00942002	neuropilin 2 [Source:MGI Symbol;Acc:MGI:1100492]
Lyst	ENSMUSG00000019726	protein_coding	384.347	1.33111	0.212067	3.64963e-11	2.9372e-09	lysosomal trafficking regulator [Source:MGI Symbol;Acc:MGI:107448]
Gm15753	ENSMUSG00000082088	unprocessed_pseudogene	51.3159	1.32588	0.557664	0.00130331	0.0134173	predicted gene 15753 [Source:MGI Symbol;Acc:MGI:3783195]
Rps2	ENSMUSG00000044533	protein_coding	983.035	1.32409	0.199952	3.22233e-12	3.264e-10	ribosomal protein S2 [Source:MGI Symbol;Acc:MGI:105110]
Aldoa	ENSMUSG00000030695	protein_coding	2113.43	1.32108	0.219662	2.01965e-10	1.41255e-08	aldolase A, fructose-bisphosphate [Source:MGI Symbol;Acc:MGI:87994]
Pik3ap1	ENSMUSG00000025017	protein_coding	507.565	1.3155	0.254789	2.71436e-08	1.20354e-06	phosphoinositide-3-kinase adaptor protein 1 [Source:MGI Symbol;Acc:MGI:1933177]
Prdx1	ENSMUSG00000028691	protein_coding	4009.18	1.31474	0.220993	3.02916e-10	2.02231e-08	peroxiredoxin 1 [Source:MGI Symbol;Acc:MGI:99523]
Agtpbp1	ENSMUSG00000021557	protein_coding	63.3369	1.30898	0.478394	0.000539891	0.00669875	ATP/GTP binding protein 1 [Source:MGI Symbol;Acc:MGI:2159437]
Ccdc77	ENSMUSG00000030177	protein_coding	50.3013	1.30727	0.43572	0.0002505	0.00351658	coiled-coil domain containing 77 [Source:MGI Symbol;Acc:MGI:1914450]
Rpl35	ENSMUSG00000062997	protein_coding	1861.24	1.30442	0.351873	2.07265e-05	0.000425763	ribosomal protein L35 [Source:MGI Symbol;Acc:MGI:1913739]
Ifi30	ENSMUSG00000031838	protein_coding	1497.72	1.30025	0.277173	2.9407e-07	9.95771e-06	interferon gamma inducible protein 30 [Source:MGI Symbol;Acc:MGI:2137648]
Nceh1	ENSMUSG00000027698	protein_coding	356.731	1.29023	0.23385	3.96943e-09	2.09151e-07	neutral cholesterol ester hydrolase 1 [Source:MGI Symbol;Acc:MGI:2443191]
Rpl27a	ENSMUSG00000046364	protein_coding	756.292	1.28713	0.282456	5.99751e-07	1.85449e-05	ribosomal protein L27A [Source:MGI Symbol;Acc:MGI:1347076]
Dhx58	ENSMUSG00000017830	protein_coding	82.9764	1.2843	0.541694	0.00142427	0.014328	DEXH (Asp-Glu-X-His) box polypeptide 58 [Source:MGI Symbol;Acc:MGI:1931560]
Lap3	ENSMUSG00000039682	protein_coding	628.18	1.27215	0.233397	6.01539e-09	3.05978e-07	leucine aminopeptidase 3 [Source:MGI Symbol;Acc:MGI:1914238]
Gm11808	ENSMUSG00000068240	protein_coding	877.412	1.27099	0.316921	6.48039e-06	0.000151985	predicted gene 11808 [Source:MGI Symbol;Acc:MGI:3649356]
Timp2	ENSMUSG00000017466	protein_coding	5014.18	1.26937	0.217808	6.65252e-10	4.00857e-08	tissue inhibitor of metalloproteinase 2 [Source:MGI Symbol;Acc:MGI:98753]
Rasa4	ENSMUSG00000004952	protein_coding	297.605	1.26815	0.316954	6.1813e-06	0.000146715	RAS p21 protein activator 4 [Source:MGI Symbol;Acc:MGI:1858600]
Herc6	ENSMUSG00000029798	protein_coding	312.153	1.26606	0.30534	3.49956e-06	8.95858e-05	hect domain and RLD 6 [Source:MGI Symbol;Acc:MGI:1914388]
Kif2c	ENSMUSG00000028678	protein_coding	38.6275	1.26406	0.76952	0.00608474	0.0441922	kinesin family member 2C [Source:MGI Symbol;Acc:MGI:1921054]
Fblim1	ENSMUSG00000006219	protein_coding	94.5391	1.26273	0.385068	0.000108242	0.00175912	filamin binding LIM protein 1 [Source:MGI Symbol;Acc:MGI:1921452]
Mmab	ENSMUSG00000029575	protein_coding	18.0696	1.25655	0.755661	0.0064286	0.0460305	methylmalonic aciduria (cobalamin deficiency) cblB type homolog (human) [Source:MGI Symbol;Acc:MGI:1924947]
Igbp1	ENSMUSG00000031221	protein_coding	249.077	1.25642	0.270393	4.11764e-07	1.3266e-05	immunoglobulin (CD79A) binding protein 1 [Source:MGI Symbol;Acc:MGI:1346500]
Anxa4	ENSMUSG00000029994	protein_coding	321.861	1.25034	0.262854	2.30477e-07	8.16513e-06	annexin A4 [Source:MGI Symbol;Acc:MGI:88030]
Aph1c	ENSMUSG00000053040	protein_coding	61.4091	1.24858	0.425566	0.000328845	0.00446181	aph1 homolog C, gamma secretase subunit [Source:MGI Symbol;Acc:MGI:1915568]
Usp18	ENSMUSG00000030107	protein_coding	385.719	1.24182	0.421468	0.000312329	0.00426729	ubiquitin specific peptidase 18 [Source:MGI Symbol;Acc:MGI:1344364]
Rps19	ENSMUSG00000040952	protein_coding	3425.06	1.2406	0.275018	7.47776e-07	2.25292e-05	ribosomal protein S19 [Source:MGI Symbol;Acc:MGI:1333780]
Ccdc86	ENSMUSG00000024732	protein_coding	230.748	1.24038	0.355834	5.228e-05	0.000946518	coiled-coil domain containing 86 [Source:MGI Symbol;Acc:MGI:1277220]
Mif4gd	ENSMUSG00000020743	protein_coding	272.759	1.23938	0.261035	2.41873e-07	8.45836e-06	MIF4G domain containing [Source:MGI Symbol;Acc:MGI:1916924]
Grn	ENSMUSG00000034708	protein_coding	4950.14	1.23686	0.2619	2.75884e-07	9.45084e-06	granulin [Source:MGI Symbol;Acc:MGI:95832]
Mgmt	ENSMUSG00000054612	protein_coding	61.8183	1.23567	0.531626	0.0019095	0.0180214	O-6-methylguanine-DNA methyltransferase [Source:MGI Symbol;Acc:MGI:96977]
Ripk3	ENSMUSG00000022221	protein_coding	14.6504	1.23489	0.737778	0.00633616	0.045563	receptor-interacting serine-threonine kinase 3 [Source:MGI Symbol;Acc:MGI:2154952]
Selenoh	ENSMUSG00000076437	protein_coding	281.945	1.23473	0.319553	1.19647e-05	0.000260343	selenoprotein H [Source:MGI Symbol;Acc:MGI:1919907]
Rps5	ENSMUSG00000012848	protein_coding	1000.15	1.2336	0.206158	2.72291e-10	1.83586e-08	ribosomal protein S5 [Source:MGI Symbol;Acc:MGI:1097682]
Lipa	ENSMUSG00000024781	protein_coding	587.689	1.23217	0.35325	5.20752e-05	0.000944265	lysosomal acid lipase A [Source:MGI Symbol;Acc:MGI:96789]
Atp5e	ENSMUSG00000016252	protein_coding	1023.82	1.23177	0.326411	1.77391e-05	0.000367609	ATP synthase, H+ transporting, mitochondrial F1 complex, epsilon subunit [Source:MGI Symbol;Acc:MGI:1855697]
Tapbp	ENSMUSG00000024308	protein_coding	633.845	1.23105	0.360471	6.78559e-05	0.00116565	TAP binding protein [Source:MGI Symbol;Acc:MGI:1201689]
Mthfr	ENSMUSG00000029009	protein_coding	53.585	1.22781	0.480633	0.000992654	0.0108374	methylenetetrahydrofolate reductase [Source:MGI Symbol;Acc:MGI:106639]
Scarb2	ENSMUSG00000029426	protein_coding	777.373	1.22656	0.187607	7.98981e-12	7.39215e-10	scavenger receptor class B, member 2 [Source:MGI Symbol;Acc:MGI:1196458]
Galns	ENSMUSG00000015027	protein_coding	95.0489	1.22552	0.574153	0.00260251	0.0229231	galactosamine (N-acetyl)-6-sulfate sulfatase [Source:MGI Symbol;Acc:MGI:1355303]
Wwp2	ENSMUSG00000031930	protein_coding	197.6	1.22237	0.307532	8.24755e-06	0.000187808	WW domain containing E3 ubiquitin protein ligase 2 [Source:MGI Symbol;Acc:MGI:1914144]
Rpl41	ENSMUSG00000093674	protein_coding	3760.35	1.22169	0.315621	1.22756e-05	0.000265633	ribosomal protein L41 [Source:MGI Symbol;Acc:MGI:1915195]
Adgre1	ENSMUSG00000004730	protein_coding	3804.44	1.22045	0.279063	1.44882e-06	4.11198e-05	adhesion G protein-coupled receptor E1 [Source:MGI Symbol;Acc:MGI:106912]
Prdx5	ENSMUSG00000024953	protein_coding	1982.69	1.21972	0.262216	3.97446e-07	1.29363e-05	peroxiredoxin 5 [Source:MGI Symbol;Acc:MGI:1859821]
Uba52	ENSMUSG00000090137	protein_coding	1361.73	1.21268	0.280224	1.62243e-06	4.51743e-05	ubiquitin A-52 residue ribosomal protein fusion product 1 [Source:MGI Symbol;Acc:MGI:98887]
Gpx4-ps2	ENSMUSG00000110841	transcribed_processed_pseudogene	283.242	1.20828	0.328093	2.91798e-05	0.000572024	glutathione peroxidase 4, pseudogene 2 [Source:MGI Symbol;Acc:MGI:3779731]
Gaa	ENSMUSG00000025579	protein_coding	225.746	1.20431	0.385801	0.00019065	0.00282488	glucosidase, alpha, acid [Source:MGI Symbol;Acc:MGI:95609]
Fam221b	ENSMUSG00000043633	protein_coding	45.7642	1.19817	0.684288	0.00564987	0.041499	family with sequence similarity 221, member B [Source:MGI Symbol;Acc:MGI:2441678]
Akr1a1	ENSMUSG00000028692	protein_coding	2289.98	1.19578	0.217252	4.8189e-09	2.49437e-07	aldo-keto reductase family 1, member A1 (aldehyde reductase) [Source:MGI Symbol;Acc:MGI:1929955]
Erap1	ENSMUSG00000021583	protein_coding	320.312	1.19559	0.261294	5.67861e-07	1.7691e-05	endoplasmic reticulum aminopeptidase 1 [Source:MGI Symbol;Acc:MGI:1933403]
Apobec3	ENSMUSG00000009585	protein_coding	637.505	1.19493	0.238981	7.35456e-08	3.00056e-06	apolipoprotein B mRNA editing enzyme, catalytic polypeptide 3 [Source:MGI Symbol;Acc:MGI:1933111]
Sass6	ENSMUSG00000027959	protein_coding	103.036	1.19457	0.406959	0.000359961	0.00480629	SAS-6 centriolar assembly protein [Source:MGI Symbol;Acc:MGI:1920026]
Rpl39	ENSMUSG00000079641	protein_coding	643.291	1.19344	0.331133	3.59353e-05	0.000686568	ribosomal protein L39 [Source:MGI Symbol;Acc:MGI:1914498]
Mapkapk3	ENSMUSG00000032577	protein_coding	97.598	1.19341	0.332092	4.14938e-05	0.000782589	mitogen-activated protein kinase-activated protein kinase 3 [Source:MGI Symbol;Acc:MGI:2143163]
Sf3a1	ENSMUSG00000002129	protein_coding	146.949	1.19266	0.299858	8.7673e-06	0.000197727	splicing factor 3a, subunit 1 [Source:MGI Symbol;Acc:MGI:1914715]
Ndufb1	ENSMUSG00000113902	protein_coding	723.309	1.1897	0.346243	8.1469e-05	0.00136947	NADH:ubiquinone oxidoreductase subunit B1 [Source:MGI Symbol;Acc:MGI:3780865]
Wfdc17	ENSMUSG00000069792	protein_coding	783.307	1.18933	0.581961	0.0033437	0.027666	WAP four-disulfide core domain 17 [Source:MGI Symbol;Acc:MGI:3649773]
Igtp	ENSMUSG00000078853	protein_coding	636.939	1.18771	0.309846	1.51001e-05	0.00031854	interferon gamma induced GTPase [Source:MGI Symbol;Acc:MGI:107729]
Hmox1	ENSMUSG00000005413	protein_coding	128.994	1.18738	0.365446	0.000129846	0.00204243	heme oxygenase 1 [Source:MGI Symbol;Acc:MGI:96163]
Iqgap1	ENSMUSG00000030536	protein_coding	113.998	1.18616	0.590688	0.00382189	0.0306953	IQ motif containing GTPase activating protein 1 [Source:MGI Symbol;Acc:MGI:1352757]
Tbc1d8	ENSMUSG00000003134	protein_coding	146.646	1.18411	0.307302	1.39524e-05	0.000298616	TBC1 domain family, member 8 [Source:MGI Symbol;Acc:MGI:1927225]
Rpl31	ENSMUSG00000073702	protein_coding	882.103	1.18326	0.319554	2.51441e-05	0.00050331	ribosomal protein L31 [Source:MGI Symbol;Acc:MGI:2149632]
Tnip1	ENSMUSG00000020400	protein_coding	54.7934	1.18113	0.41278	0.000453464	0.00578524	TNFAIP3 interacting protein 1 [Source:MGI Symbol;Acc:MGI:1926194]
Arrdc4	ENSMUSG00000042659	protein_coding	125.873	1.18031	0.30303	1.21397e-05	0.000263176	arrestin domain containing 4 [Source:MGI Symbol;Acc:MGI:1913662]
Traf3	ENSMUSG00000021277	protein_coding	81.7421	1.18004	0.536469	0.00259423	0.0228845	TNF receptor-associated factor 3 [Source:MGI Symbol;Acc:MGI:108041]
S100a1	ENSMUSG00000044080	protein_coding	423.462	1.17752	0.326923	4.04541e-05	0.000764206	S100 calcium binding protein A1 [Source:MGI Symbol;Acc:MGI:1338917]
Arid5a	ENSMUSG00000037447	protein_coding	93.4463	1.17685	0.373649	0.000189763	0.0028153	AT rich interactive domain 5A (MRF1-like) [Source:MGI Symbol;Acc:MGI:2443039]
Gapdh	ENSMUSG00000057666	protein_coding	2694.87	1.17609	0.236496	8.18967e-08	3.2955e-06	glyceraldehyde-3-phosphate dehydrogenase [Source:MGI Symbol;Acc:MGI:95640]
Tank	ENSMUSG00000064289	protein_coding	382.939	1.17499	0.27119	2.00104e-06	5.44265e-05	TRAF family member-associated Nf-kappa B activator [Source:MGI Symbol;Acc:MGI:107676]
Gca	ENSMUSG00000026893	protein_coding	54.3945	1.17453	0.481268	0.00142708	0.0143318	grancalcin [Source:MGI Symbol;Acc:MGI:1918521]
Trmt10a	ENSMUSG00000004127	protein_coding	107.188	1.17253	0.367044	0.00016464	0.00248395	tRNA methyltransferase 10A [Source:MGI Symbol;Acc:MGI:1920421]
Epb41l3	ENSMUSG00000024044	protein_coding	215.863	1.1691	0.281992	4.18525e-06	0.000105756	erythrocyte membrane protein band 4.1 like 3 [Source:MGI Symbol;Acc:MGI:103008]
Cbwd1	ENSMUSG00000024878	protein_coding	54.0291	1.16545	0.481794	0.00147998	0.0146735	COBW domain containing 1 [Source:MGI Symbol;Acc:MGI:2385089]
Rpl36-ps12	ENSMUSG00000091845	processed_pseudogene	88.1112	1.16392	0.484259	0.00159664	0.0155689	ribosomal protein L36, pseudogene 12 [Source:MGI Symbol;Acc:MGI:3782787]
Gde1	ENSMUSG00000033917	protein_coding	524.841	1.16295	0.245246	2.69003e-07	9.26915e-06	glycerophosphodiester phosphodiesterase 1 [Source:MGI Symbol;Acc:MGI:1891827]
Mrpl54	ENSMUSG00000034932	protein_coding	275.147	1.16164	0.357094	0.000133463	0.00208813	mitochondrial ribosomal protein L54 [Source:MGI Symbol;Acc:MGI:1913297]
H2-K2	ENSMUSG00000067203	transcribed_unprocessed_pseudogene	36.0654	1.15715	0.493816	0.0018704	0.0177093	histocompatibility 2, K region locus 2 [Source:MGI Symbol;Acc:MGI:95906]
Coa5	ENSMUSG00000026112	protein_coding	181.474	1.15496	0.414563	0.000580076	0.00705262	cytochrome C oxidase assembly factor 5 [Source:MGI Symbol;Acc:MGI:1923428]
Tnfaip2	ENSMUSG00000021281	protein_coding	181.44	1.15417	0.369646	0.000207528	0.00303668	tumor necrosis factor, alpha-induced protein 2 [Source:MGI Symbol;Acc:MGI:104960]
Arfgef1	ENSMUSG00000067851	protein_coding	158.618	1.15198	0.286003	7.22931e-06	0.000167769	ADP-ribosylation factor guanine nucleotide-exchange factor 1(brefeldin A-inhibited) [Source:MGI Symbol;Acc:MGI:2442988]
Lgals1	ENSMUSG00000068220	protein_coding	138.516	1.15162	0.435678	0.000871908	0.00975707	lectin, galactose binding, soluble 1 [Source:MGI Symbol;Acc:MGI:96777]
Cpeb4	ENSMUSG00000020300	protein_coding	74.7357	1.14825	0.504491	0.00220842	0.0202568	cytoplasmic polyadenylation element binding protein 4 [Source:MGI Symbol;Acc:MGI:1914829]
Rps26	ENSMUSG00000025362	protein_coding	775.661	1.14665	0.33983	8.89898e-05	0.0014748	ribosomal protein S26 [Source:MGI Symbol;Acc:MGI:1351628]
Rps11	ENSMUSG00000003429	protein_coding	2847.61	1.14494	0.278919	5.24948e-06	0.00012797	ribosomal protein S11 [Source:MGI Symbol;Acc:MGI:1351329]
Fam241a	ENSMUSG00000050549	protein_coding	53.3523	1.14476	0.468447	0.00151857	0.0149648	family with sequence similarity 241, member A [Source:MGI Symbol;Acc:MGI:1917867]
Cox7b	ENSMUSG00000031231	protein_coding	734.774	1.14454	0.334445	7.52699e-05	0.00127438	cytochrome c oxidase subunit 7B [Source:MGI Symbol;Acc:MGI:1913392]
Mov10	ENSMUSG00000002227	protein_coding	74.524	1.1441	0.461521	0.00136302	0.0138423	Mov10 RISC complex RNA helicase [Source:MGI Symbol;Acc:MGI:97054]
Gba	ENSMUSG00000028048	protein_coding	672.822	1.14077	0.267349	2.69827e-06	7.10866e-05	glucosidase, beta, acid [Source:MGI Symbol;Acc:MGI:95665]
Ndufa1	ENSMUSG00000016427	protein_coding	1068.66	1.14053	0.353405	0.000148807	0.00229158	NADH:ubiquinone oxidoreductase subunit A1 [Source:MGI Symbol;Acc:MGI:1929511]
Fth1	ENSMUSG00000024661	protein_coding	40490.2	1.13947	0.262177	1.85694e-06	5.08602e-05	ferritin heavy polypeptide 1 [Source:MGI Symbol;Acc:MGI:95588]
mt-Co1	ENSMUSG00000064351	protein_coding	19617.6	1.13757	0.201392	2.30983e-09	1.25727e-07	mitochondrially encoded cytochrome c oxidase I [Source:MGI Symbol;Acc:MGI:102504]
Myo1e	ENSMUSG00000032220	protein_coding	216.223	1.13523	0.370791	0.000260688	0.00364653	myosin IE [Source:MGI Symbol;Acc:MGI:106621]
Dynll2	ENSMUSG00000020483	protein_coding	97.6136	1.13484	0.383581	0.000365749	0.00486699	dynein light chain LC8-type 2 [Source:MGI Symbol;Acc:MGI:1915347]
Rpl35a	ENSMUSG00000060636	protein_coding	1400.57	1.1335	0.296977	1.74265e-05	0.00036241	ribosomal protein L35A [Source:MGI Symbol;Acc:MGI:1928894]
Dtx3l	ENSMUSG00000049502	protein_coding	199.946	1.13291	0.323214	5.83691e-05	0.00103458	deltex 3-like, E3 ubiquitin ligase [Source:MGI Symbol;Acc:MGI:2656973]
Sod2	ENSMUSG00000006818	protein_coding	328.424	1.1318	0.325613	6.12156e-05	0.00107516	superoxide dismutase 2, mitochondrial [Source:MGI Symbol;Acc:MGI:98352]
Lars2	ENSMUSG00000035202	protein_coding	135.227	1.13052	0.326597	6.82086e-05	0.00116727	leucyl-tRNA synthetase, mitochondrial [Source:MGI Symbol;Acc:MGI:2142973]
H2-DMb2	ENSMUSG00000037548	protein_coding	107.751	1.12303	0.453665	0.00146803	0.0145934	histocompatibility 2, class II, locus Mb2 [Source:MGI Symbol;Acc:MGI:95923]
Rac2	ENSMUSG00000033220	protein_coding	811.18	1.12152	0.241302	4.76168e-07	1.51705e-05	Rac family small GTPase 2 [Source:MGI Symbol;Acc:MGI:97846]
Hif1a	ENSMUSG00000021109	protein_coding	672.615	1.11931	0.2556	1.80814e-06	4.96393e-05	hypoxia inducible factor 1, alpha subunit [Source:MGI Symbol;Acc:MGI:106918]
Lag3	ENSMUSG00000030124	protein_coding	51.0645	1.11654	0.430197	0.00114943	0.0121456	lymphocyte-activation gene 3 [Source:MGI Symbol;Acc:MGI:106588]
Rpl3	ENSMUSG00000060036	protein_coding	1703.5	1.11232	0.176374	3.77511e-11	3.01752e-09	ribosomal protein L3 [Source:MGI Symbol;Acc:MGI:1351605]
Or7d10	ENSMUSG00000051118	protein_coding	59.0213	1.11202	0.459292	0.00174207	0.0167483	olfactory receptor family 7 subfamily D member 10 [Source:MGI Symbol;Acc:MGI:2153206]
Vps54	ENSMUSG00000020128	protein_coding	187.359	1.1095	0.305494	3.80253e-05	0.000722973	VPS54 GARP complex subunit [Source:MGI Symbol;Acc:MGI:2178798]
Atosb	ENSMUSG00000036002	protein_coding	44.7916	1.10674	0.444591	0.00147752	0.0146629	atos homolog B [Source:MGI Symbol;Acc:MGI:2441854]
Ptpn22	ENSMUSG00000027843	protein_coding	51.1579	1.10562	0.515561	0.00325523	0.0271462	protein tyrosine phosphatase, non-receptor type 22 (lymphoid) [Source:MGI Symbol;Acc:MGI:107170]
Npc2	ENSMUSG00000021242	protein_coding	5062.17	1.10222	0.162677	1.91354e-12	2.0256e-10	NPC intracellular cholesterol transporter 2 [Source:MGI Symbol;Acc:MGI:1915213]
Rps27a	ENSMUSG00000020460	protein_coding	1684.57	1.09981	0.266948	5.30014e-06	0.000128405	ribosomal protein S27A [Source:MGI Symbol;Acc:MGI:1925544]
Cmss1	ENSMUSG00000022748	protein_coding	64.3461	1.09971	0.423875	0.00111806	0.0118567	cms small ribosomal subunit 1 [Source:MGI Symbol;Acc:MGI:1913747]
Fnip2	ENSMUSG00000061175	protein_coding	92.366	1.09531	0.435434	0.00136098	0.0138335	folliculin interacting protein 2 [Source:MGI Symbol;Acc:MGI:2683054]
Usp36	ENSMUSG00000033909	protein_coding	82.9736	1.09448	0.345009	0.000197905	0.00291037	ubiquitin specific peptidase 36 [Source:MGI Symbol;Acc:MGI:1919594]
Rps28	ENSMUSG00000067288	protein_coding	1254.26	1.09417	0.353215	0.000282947	0.00391132	ribosomal protein S28 [Source:MGI Symbol;Acc:MGI:1859516]
Golgb1	ENSMUSG00000034243	protein_coding	329.799	1.09358	0.310553	5.80032e-05	0.00103263	golgi autoantigen, golgin subfamily b, macrogolgin 1 [Source:MGI Symbol;Acc:MGI:1099447]
Cox4i1	ENSMUSG00000031818	protein_coding	3581.26	1.0906	0.263067	4.82476e-06	0.000119154	cytochrome c oxidase subunit 4I1 [Source:MGI Symbol;Acc:MGI:88473]
Soat1	ENSMUSG00000026600	protein_coding	575.939	1.08855	0.239205	8.83938e-07	2.59009e-05	sterol O-acyltransferase 1 [Source:MGI Symbol;Acc:MGI:104665]
Slfn2	ENSMUSG00000072620	protein_coding	848.173	1.08827	0.328128	0.000118328	0.00189164	schlafen 2 [Source:MGI Symbol;Acc:MGI:1313258]
Abr	ENSMUSG00000017631	protein_coding	236.393	1.08682	0.284534	1.7119e-05	0.000357915	active BCR-related gene [Source:MGI Symbol;Acc:MGI:107771]
Gm1673	ENSMUSG00000070858	protein_coding	112.926	1.08618	0.544531	0.00458564	0.0351476	predicted gene 1673 [Source:MGI Symbol;Acc:MGI:2686519]
Scpep1	ENSMUSG00000000278	protein_coding	1011.1	1.08558	0.33475	0.000155772	0.00238013	serine carboxypeptidase 1 [Source:MGI Symbol;Acc:MGI:1921867]
Ly9	ENSMUSG00000004707	protein_coding	378.821	1.08237	0.311239	6.61484e-05	0.00114133	lymphocyte antigen 9 [Source:MGI Symbol;Acc:MGI:96885]
Hcar2	ENSMUSG00000045502	protein_coding	477.89	1.08134	0.312066	8.92393e-05	0.00147515	hydroxycarboxylic acid receptor 2 [Source:MGI Symbol;Acc:MGI:1933383]
Masp1	ENSMUSG00000022887	protein_coding	29.3714	1.08116	0.535243	0.00440037	0.0341508	mannan-binding lectin serine peptidase 1 [Source:MGI Symbol;Acc:MGI:88492]
Rab7b	ENSMUSG00000052688	protein_coding	55.6251	1.07643	0.53623	0.0046033	0.0352117	RAB7B, member RAS oncogene family [Source:MGI Symbol;Acc:MGI:2442295]
Fuom	ENSMUSG00000025466	protein_coding	66.2049	1.07497	0.586182	0.00641935	0.0459923	fucose mutarotase [Source:MGI Symbol;Acc:MGI:1916314]
Sin3b	ENSMUSG00000031622	protein_coding	456.904	1.07417	0.210645	4.67369e-08	1.99694e-06	transcriptional regulator, SIN3B (yeast) [Source:MGI Symbol;Acc:MGI:107158]
Fam122b	ENSMUSG00000036022	protein_coding	66.5972	1.07211	0.500628	0.00335355	0.0276985	family with sequence similarity 122, member B [Source:MGI Symbol;Acc:MGI:1926005]
Ly6e	ENSMUSG00000022587	protein_coding	14722.6	1.07117	0.234657	7.59054e-07	2.27523e-05	lymphocyte antigen 6 complex, locus E [Source:MGI Symbol;Acc:MGI:106651]
Zdhhc21	ENSMUSG00000028403	protein_coding	108.231	1.07053	0.383358	0.000666758	0.00788964	zinc finger, DHHC domain containing 21 [Source:MGI Symbol;Acc:MGI:1915518]
Rps18	ENSMUSG00000008668	protein_coding	2583.85	1.06872	0.289508	3.17123e-05	0.0006159	ribosomal protein S18 [Source:MGI Symbol;Acc:MGI:98146]
Fbxw5	ENSMUSG00000015095	protein_coding	40.6539	1.06722	0.456417	0.00224964	0.0205533	F-box and WD-40 domain protein 5 [Source:MGI Symbol;Acc:MGI:1354731]
Tuba1c	ENSMUSG00000043091	protein_coding	135.929	1.06501	0.395974	0.0009323	0.0103053	tubulin, alpha 1C [Source:MGI Symbol;Acc:MGI:1095409]
Rpl15	ENSMUSG00000012405	protein_coding	1130.13	1.0638	0.242586	1.80462e-06	4.96393e-05	ribosomal protein L15 [Source:MGI Symbol;Acc:MGI:1913730]
Rpl17	ENSMUSG00000062328	protein_coding	1078.07	1.05823	0.275009	1.75536e-05	0.000364407	ribosomal protein L17 [Source:MGI Symbol;Acc:MGI:2448270]
Glmp	ENSMUSG00000001418	protein_coding	895.211	1.05792	0.264414	9.41534e-06	0.000209527	glycosylated lysosomal membrane protein [Source:MGI Symbol;Acc:MGI:1913318]
Txndc16	ENSMUSG00000021830	protein_coding	148.109	1.05791	0.300323	6.06982e-05	0.00106927	thioredoxin domain containing 16 [Source:MGI Symbol;Acc:MGI:1917811]
Gm15536	ENSMUSG00000081926	processed_pseudogene	121.992	1.05181	0.402212	0.00110781	0.0117799	predicted gene 15536 [Source:MGI Symbol;Acc:MGI:3782984]
Chmp4b	ENSMUSG00000038467	protein_coding	263.191	1.05107	0.33728	0.000255654	0.00358037	charged multivesicular body protein 4B [Source:MGI Symbol;Acc:MGI:1922858]
Myo9b	ENSMUSG00000004677	protein_coding	150.856	1.05087	0.335038	0.000244504	0.00345303	myosin IXb [Source:MGI Symbol;Acc:MGI:106624]
Rpl30	ENSMUSG00000058600	protein_coding	893.296	1.04964	0.296186	5.72124e-05	0.00102165	ribosomal protein L30 [Source:MGI Symbol;Acc:MGI:98037]
Gm2000	ENSMUSG00000078193	protein_coding	2175.01	1.04664	0.463538	0.00275707	0.0239267	predicted gene 2000 [Source:MGI Symbol;Acc:MGI:3780170]
Gpi1	ENSMUSG00000036427	protein_coding	401.174	1.04495	0.204877	6.42408e-08	2.6767e-06	glucose-6-phosphate isomerase 1 [Source:MGI Symbol;Acc:MGI:95797]
Scn1b	ENSMUSG00000019194	protein_coding	60.8488	1.04478	0.527527	0.00506052	0.0381052	sodium channel, voltage-gated, type I, beta [Source:MGI Symbol;Acc:MGI:98247]
Pgam1	ENSMUSG00000011752	protein_coding	515.984	1.04325	0.2134	1.55942e-07	5.726e-06	phosphoglycerate mutase 1 [Source:MGI Symbol;Acc:MGI:97552]
Trim30a	ENSMUSG00000030921	protein_coding	685.564	1.04156	0.252983	6.09862e-06	0.000145058	tripartite motif-containing 30A [Source:MGI Symbol;Acc:MGI:98178]
Fau	ENSMUSG00000038274	protein_coding	1899.66	1.04102	0.277809	2.68819e-05	0.000530861	Finkel-Biskis-Reilly murine sarcoma virus (FBR-MuSV) ubiquitously expressed (fox derived) [Source:MGI Symbol;Acc:MGI:102547]
Dhrs11	ENSMUSG00000034449	protein_coding	40.5889	1.03889	0.449472	0.00250525	0.0223174	dehydrogenase/reductase (SDR family) member 11 [Source:MGI Symbol;Acc:MGI:2652816]
Fars2	ENSMUSG00000021420	protein_coding	68.0722	1.03796	0.368139	0.00066046	0.00782299	phenylalanine-tRNA synthetase 2 (mitochondrial) [Source:MGI Symbol;Acc:MGI:1917205]
Calm3	ENSMUSG00000019370	protein_coding	363.958	1.03422	0.275737	2.76396e-05	0.000544908	calmodulin 3 [Source:MGI Symbol;Acc:MGI:103249]
Rps23	ENSMUSG00000049517	protein_coding	1708.86	1.03403	0.287221	4.78129e-05	0.000880568	ribosomal protein S23 [Source:MGI Symbol;Acc:MGI:1913725]
Slc1a3	ENSMUSG00000005360	protein_coding	695.64	1.03179	0.215571	2.79386e-07	9.54297e-06	solute carrier family 1 (glial high affinity glutamate transporter), member 3 [Source:MGI Symbol;Acc:MGI:99917]
Pfkl	ENSMUSG00000020277	protein_coding	164.008	1.03178	0.37761	0.000869028	0.0097341	phosphofructokinase, liver, B-type [Source:MGI Symbol;Acc:MGI:97547]
Washc5	ENSMUSG00000022350	protein_coding	100.497	1.03133	0.509778	0.00480791	0.036565	WASH complex subunit 5 [Source:MGI Symbol;Acc:MGI:2146110]
Ezr	ENSMUSG00000052397	protein_coding	38.0893	1.03095	0.510443	0.00495909	0.0375446	ezrin [Source:MGI Symbol;Acc:MGI:98931]
Daam1	ENSMUSG00000034574	protein_coding	159.188	1.03093	0.32875	0.000249342	0.0035099	dishevelled associated activator of morphogenesis 1 [Source:MGI Symbol;Acc:MGI:1914596]
Nbdy	ENSMUSG00000086316	protein_coding	197.779	1.03061	0.324076	0.000210617	0.00306012	negative regulator of P-body association [Source:MGI Symbol;Acc:MGI:1917373]
Cant1	ENSMUSG00000025575	protein_coding	119.587	1.02824	0.369373	0.000758839	0.0087159	calcium activated nucleotidase 1 [Source:MGI Symbol;Acc:MGI:1923275]
Gpr137b-ps	ENSMUSG00000097715	transcribed_unprocessed_pseudogene	104.696	1.02736	0.398818	0.00131507	0.0134939	G protein-coupled receptor 137B, pseudogene [Source:MGI Symbol;Acc:MGI:3710533]
Lrmda	ENSMUSG00000063458	protein_coding	177.09	1.02643	0.343786	0.000387301	0.00510751	leucine rich melanocyte differentiation associated [Source:MGI Symbol;Acc:MGI:1923883]
Ccng1	ENSMUSG00000020326	protein_coding	179.902	1.02517	0.280688	4.33575e-05	0.000812521	cyclin G1 [Source:MGI Symbol;Acc:MGI:102890]
Slc11a2	ENSMUSG00000023030	protein_coding	111.774	1.02488	0.406795	0.00154695	0.0152232	solute carrier family 11 (proton-coupled divalent metal ion transporters), member 2 [Source:MGI Symbol;Acc:MGI:1345279]
Coq7	ENSMUSG00000030652	protein_coding	183.821	1.0232	0.320867	0.000204726	0.00300315	demethyl-Q 7 [Source:MGI Symbol;Acc:MGI:107207]
Adar	ENSMUSG00000027951	protein_coding	88.3818	1.02122	0.430947	0.0022043	0.0202348	adenosine deaminase, RNA-specific [Source:MGI Symbol;Acc:MGI:1889575]
Rpl7	ENSMUSG00000043716	protein_coding	1517.94	1.02045	0.153719	5.58726e-12	5.45412e-10	ribosomal protein L7 [Source:MGI Symbol;Acc:MGI:98073]
Grina	ENSMUSG00000022564	protein_coding	633.872	1.01544	0.298414	0.000104827	0.00170598	glutamate receptor, ionotropic, N-methyl D-aspartate-associated protein 1 (glutamate binding) [Source:MGI Symbol;Acc:MGI:1913418]
Ctsd	ENSMUSG00000007891	protein_coding	21976	1.01244	0.299527	0.000111919	0.00180887	cathepsin D [Source:MGI Symbol;Acc:MGI:88562]
Rps24	ENSMUSG00000025290	protein_coding	1069.54	1.01114	0.26786	2.55599e-05	0.000509033	ribosomal protein S24 [Source:MGI Symbol;Acc:MGI:98147]
Gins2	ENSMUSG00000031821	protein_coding	73.9942	1.01094	0.448976	0.00305655	0.0258006	GINS complex subunit 2 (Psf2 homolog) [Source:MGI Symbol;Acc:MGI:1921019]
Trim25	ENSMUSG00000000275	protein_coding	102.982	1.01058	0.37521	0.000983826	0.0107835	tripartite motif-containing 25 [Source:MGI Symbol;Acc:MGI:102749]
Rps16	ENSMUSG00000037563	protein_coding	1088.5	1.01023	0.280547	4.99219e-05	0.000912259	ribosomal protein S16 [Source:MGI Symbol;Acc:MGI:98118]
Atp6v0c	ENSMUSG00000024121	protein_coding	3440.48	1.00836	0.180443	4.03358e-09	2.11583e-07	ATPase, H+ transporting, lysosomal V0 subunit C [Source:MGI Symbol;Acc:MGI:88116]
Ak2	ENSMUSG00000028792	protein_coding	354.442	1.00738	0.236512	3.42885e-06	8.79671e-05	adenylate kinase 2 [Source:MGI Symbol;Acc:MGI:87978]
Cacna1s	ENSMUSG00000026407	protein_coding	151.454	1.0072	0.406749	0.00179454	0.0171003	calcium channel, voltage-dependent, L type, alpha 1S subunit [Source:MGI Symbol;Acc:MGI:88294]
Uap1l1	ENSMUSG00000026956	protein_coding	204.962	1.00719	0.246795	7.2298e-06	0.000167769	UDP-N-acteylglucosamine pyrophosphorylase 1-like 1 [Source:MGI Symbol;Acc:MGI:2443318]
Rpl10	ENSMUSG00000008682	protein_coding	571.59	1.00528	0.285967	6.82493e-05	0.00116727	ribosomal protein L10 [Source:MGI Symbol;Acc:MGI:105943]
Sptbn1	ENSMUSG00000020315	protein_coding	93.507	1.00329	0.409882	0.00197302	0.0185316	spectrin beta, non-erythrocytic 1 [Source:MGI Symbol;Acc:MGI:98388]
Chst14	ENSMUSG00000074916	protein_coding	71.5676	1.0026	0.449301	0.00327528	0.0272922	carbohydrate sulfotransferase 14 [Source:MGI Symbol;Acc:MGI:1919386]
Rassf4	ENSMUSG00000042129	protein_coding	685.671	1.0015	0.21417	4.95349e-07	1.56461e-05	Ras association (RalGDS/AF-6) domain family member 4 [Source:MGI Symbol;Acc:MGI:2386853]
Eef1a1	ENSMUSG00000037742	protein_coding	5917.2	1.00119	0.206814	2.2455e-07	7.99535e-06	eukaryotic translation elongation factor 1 alpha 1 [Source:MGI Symbol;Acc:MGI:1096881]
Rpl24	ENSMUSG00000098274	protein_coding	1115.48	1.00061	0.304347	0.000156351	0.00238277	ribosomal protein L24 [Source:MGI Symbol;Acc:MGI:1915443]
Rpl13a	ENSMUSG00000074129	protein_coding	1589.85	1.00051	0.26374	2.42278e-05	0.00048746	ribosomal protein L13A [Source:MGI Symbol;Acc:MGI:1351455]
Naglu	ENSMUSG00000001751	protein_coding	238.647	0.999717	0.236946	4.19478e-06	0.00010577	alpha-N-acetylglucosaminidase (Sanfilippo disease IIIB) [Source:MGI Symbol;Acc:MGI:1351641]
Bst2	ENSMUSG00000046718	protein_coding	1158.8	0.997358	0.328114	0.000358203	0.00479918	bone marrow stromal cell antigen 2 [Source:MGI Symbol;Acc:MGI:1916800]
Rpl37a	ENSMUSG00000046330	protein_coding	3354.97	0.996278	0.319036	0.000274249	0.00381352	ribosomal protein L37a [Source:MGI Symbol;Acc:MGI:98068]
Atp1a3	ENSMUSG00000040907	protein_coding	101.622	0.992989	0.344021	0.000588215	0.00714	ATPase, Na+/K+ transporting, alpha 3 polypeptide [Source:MGI Symbol;Acc:MGI:88107]
Aig1	ENSMUSG00000019806	protein_coding	248.995	0.992917	0.239301	5.12132e-06	0.000125366	androgen-induced 1 [Source:MGI Symbol;Acc:MGI:1913503]
Sp100	ENSMUSG00000026222	protein_coding	701.198	0.99031	0.344592	0.000607189	0.00730991	nuclear antigen Sp100 [Source:MGI Symbol;Acc:MGI:109561]
Treml2	ENSMUSG00000071068	protein_coding	75.68	0.990128	0.412382	0.00228332	0.0207655	triggering receptor expressed on myeloid cells-like 2 [Source:MGI Symbol;Acc:MGI:2147038]
Bax	ENSMUSG00000003873	protein_coding	486.816	0.990037	0.224888	1.75049e-06	4.82823e-05	BCL2-associated X protein [Source:MGI Symbol;Acc:MGI:99702]
Pikfyve	ENSMUSG00000025949	protein_coding	96.2522	0.988312	0.345158	0.000649174	0.00771263	phosphoinositide kinase, FYVE type zinc finger containing [Source:MGI Symbol;Acc:MGI:1335106]
Trappc6a	ENSMUSG00000002043	protein_coding	202.389	0.986519	0.26978	4.45165e-05	0.000831589	trafficking protein particle complex 6A [Source:MGI Symbol;Acc:MGI:1914341]
Nupr1	ENSMUSG00000030717	protein_coding	841.958	0.983719	0.269268	4.79255e-05	0.000881044	nuclear protein transcription regulator 1 [Source:MGI Symbol;Acc:MGI:1891834]
Nectin4	ENSMUSG00000006411	protein_coding	57.6555	0.983462	0.361034	0.000989921	0.0108301	nectin cell adhesion molecule 4 [Source:MGI Symbol;Acc:MGI:1918990]
Sorl1	ENSMUSG00000049313	protein_coding	155.166	0.983064	0.425052	0.00283347	0.0244086	sortilin-related receptor, LDLR class A repeats-containing [Source:MGI Symbol;Acc:MGI:1202296]
Akr1b3	ENSMUSG00000001642	protein_coding	532.378	0.982871	0.243058	8.6507e-06	0.000195527	aldo-keto reductase family 1, member B3 (aldose reductase) [Source:MGI Symbol;Acc:MGI:1353494]
Rpl23	ENSMUSG00000071415	protein_coding	1318.61	0.982724	0.294979	0.000139613	0.00216704	ribosomal protein L23 [Source:MGI Symbol;Acc:MGI:1929455]
Marchf5	ENSMUSG00000023307	protein_coding	311.613	0.980415	0.261157	2.9526e-05	0.000577255	membrane associated ring-CH-type finger 5 [Source:MGI Symbol;Acc:MGI:1915207]
Erlec1	ENSMUSG00000020311	protein_coding	127.515	0.97952	0.347995	0.000748099	0.00860937	endoplasmic reticulum lectin 1 [Source:MGI Symbol;Acc:MGI:1914003]
Rpl6	ENSMUSG00000029614	protein_coding	1251.13	0.978196	0.177585	8.0825e-09	4.05852e-07	ribosomal protein L6 [Source:MGI Symbol;Acc:MGI:108057]
Eif3k	ENSMUSG00000053565	protein_coding	662.201	0.977222	0.259349	3.09455e-05	0.000603001	eukaryotic translation initiation factor 3, subunit K [Source:MGI Symbol;Acc:MGI:1921080]
Cox5b	ENSMUSG00000061518	protein_coding	1125.79	0.971794	0.2997	0.000193556	0.00285714	cytochrome c oxidase subunit 5B [Source:MGI Symbol;Acc:MGI:88475]
Rilpl2	ENSMUSG00000029401	protein_coding	86.7502	0.970689	0.379595	0.00157374	0.0153839	Rab interacting lysosomal protein-like 2 [Source:MGI Symbol;Acc:MGI:1933112]
Rpl36a	ENSMUSG00000079435	protein_coding	456.746	0.969797	0.297802	0.000185479	0.00276221	ribosomal protein L36A [Source:MGI Symbol;Acc:MGI:1201789]
Glb1	ENSMUSG00000045594	protein_coding	233.858	0.96979	0.34034	0.000686064	0.00806125	galactosidase, beta 1 [Source:MGI Symbol;Acc:MGI:88151]
3110040N11Rik	ENSMUSG00000025102	protein_coding	111.6	0.96858	0.362635	0.00115203	0.012162	RIKEN cDNA 3110040N11 gene [Source:MGI Symbol;Acc:MGI:1914540]
Rplp2	ENSMUSG00000025508	protein_coding	1600.93	0.968151	0.344991	0.000771599	0.00883654	ribosomal protein, large P2 [Source:MGI Symbol;Acc:MGI:1914436]
Pgk1	ENSMUSG00000062070	protein_coding	443.527	0.967258	0.302424	0.00023575	0.00337402	phosphoglycerate kinase 1 [Source:MGI Symbol;Acc:MGI:97555]
Rpl26	ENSMUSG00000060938	protein_coding	1587.41	0.964413	0.276087	8.13193e-05	0.00136891	ribosomal protein L26 [Source:MGI Symbol;Acc:MGI:106022]
Fyb	ENSMUSG00000022148	protein_coding	2253.59	0.962953	0.177062	1.02469e-08	5.01673e-07	FYN binding protein [Source:MGI Symbol;Acc:MGI:1346327]
Slirp	ENSMUSG00000021040	protein_coding	664.68	0.962754	0.342232	0.000766855	0.00879078	SRA stem-loop interacting RNA binding protein [Source:MGI Symbol;Acc:MGI:1916394]
Sp140	ENSMUSG00000070031	protein_coding	275.192	0.960018	0.23757	8.89671e-06	0.000199117	Sp140 nuclear body protein [Source:MGI Symbol;Acc:MGI:3702467]
Nectin2	ENSMUSG00000062300	protein_coding	57.0503	0.957578	0.39699	0.00237159	0.0214316	nectin cell adhesion molecule 2 [Source:MGI Symbol;Acc:MGI:97822]
Hk3	ENSMUSG00000025877	protein_coding	150.291	0.956481	0.323343	0.000543649	0.00673581	hexokinase 3 [Source:MGI Symbol;Acc:MGI:2670962]
Tmem205	ENSMUSG00000040883	protein_coding	309.949	0.953288	0.333908	0.000695414	0.00813646	transmembrane protein 205 [Source:MGI Symbol;Acc:MGI:3045495]
Tlr1	ENSMUSG00000044827	protein_coding	310.054	0.952384	0.326748	0.000579956	0.00705262	toll-like receptor 1 [Source:MGI Symbol;Acc:MGI:1341295]
Rps2-ps10	ENSMUSG00000091957	transcribed_processed_pseudogene	172.266	0.95185	0.35945	0.00137625	0.0139284	ribosomal protein S2, pseudogene 10 [Source:MGI Symbol;Acc:MGI:3645604]
Sdhb	ENSMUSG00000009863	protein_coding	1416.44	0.950192	0.23368	8.78561e-06	0.00019776	succinate dehydrogenase complex, subunit B, iron sulfur (Ip) [Source:MGI Symbol;Acc:MGI:1914930]
Eif3f	ENSMUSG00000031029	protein_coding	282.421	0.948382	0.294755	0.000250052	0.00351448	eukaryotic translation initiation factor 3, subunit F [Source:MGI Symbol;Acc:MGI:1913335]
Grb2	ENSMUSG00000059923	protein_coding	515.046	0.947101	0.181333	3.18521e-08	1.3965e-06	growth factor receptor bound protein 2 [Source:MGI Symbol;Acc:MGI:95805]
Pkp4	ENSMUSG00000026991	protein_coding	63.4955	0.94463	0.402649	0.00283222	0.0244086	plakophilin 4 [Source:MGI Symbol;Acc:MGI:109281]
Tmem131	ENSMUSG00000026116	protein_coding	168.473	0.943107	0.334441	0.000790837	0.00901293	transmembrane protein 131 [Source:MGI Symbol;Acc:MGI:1927110]
Rps7	ENSMUSG00000061477	protein_coding	1359.15	0.942306	0.251528	3.27004e-05	0.000630919	ribosomal protein S7 [Source:MGI Symbol;Acc:MGI:1333818]
Rplp0	ENSMUSG00000067274	protein_coding	1923.22	0.942067	0.194597	2.50908e-07	8.7078e-06	ribosomal protein, large, P0 [Source:MGI Symbol;Acc:MGI:1927636]
Kxd1	ENSMUSG00000055553	protein_coding	275.591	0.941449	0.238447	1.46783e-05	0.000311881	KxDL motif containing 1 [Source:MGI Symbol;Acc:MGI:1922870]
Chd4	ENSMUSG00000063870	protein_coding	237.237	0.937376	0.30656	0.000382016	0.00504347	chromodomain helicase DNA binding protein 4 [Source:MGI Symbol;Acc:MGI:1344380]
Pgap2	ENSMUSG00000030990	protein_coding	122.935	0.936535	0.334346	0.000854641	0.00959124	post-GPI attachment to proteins 2 [Source:MGI Symbol;Acc:MGI:2385286]
Batf	ENSMUSG00000034266	protein_coding	91.9085	0.934522	0.433069	0.00500261	0.0378473	basic leucine zipper transcription factor, ATF-like [Source:MGI Symbol;Acc:MGI:1859147]
Cox5a	ENSMUSG00000000088	protein_coding	1079.06	0.934261	0.320487	0.000601016	0.0072579	cytochrome c oxidase subunit 5A [Source:MGI Symbol;Acc:MGI:88474]
Tap2	ENSMUSG00000024339	protein_coding	116.212	0.933174	0.274173	0.000120329	0.00191322	transporter 2, ATP-binding cassette, sub-family B (MDR/TAP) [Source:MGI Symbol;Acc:MGI:98484]
Gm10275	ENSMUSG00000069682	transcribed_processed_pseudogene	454.348	0.931166	0.304647	0.00038957	0.00513166	predicted pseudogene 10275 [Source:MGI Symbol;Acc:MGI:3704354]
H2-DMb1	ENSMUSG00000079547	protein_coding	1371.31	0.930937	0.265326	8.25002e-05	0.00138482	histocompatibility 2, class II, locus Mb1 [Source:MGI Symbol;Acc:MGI:95922]
Rpl7a	ENSMUSG00000062647	protein_coding	832.528	0.930707	0.224196	6.47392e-06	0.000151985	ribosomal protein L7A [Source:MGI Symbol;Acc:MGI:1353472]
Rab32	ENSMUSG00000019832	protein_coding	569.054	0.929446	0.24521	2.40347e-05	0.000484405	RAB32, member RAS oncogene family [Source:MGI Symbol;Acc:MGI:1915094]
Rps10	ENSMUSG00000052146	protein_coding	850.24	0.926146	0.278307	0.000158713	0.00240319	ribosomal protein S10 [Source:MGI Symbol;Acc:MGI:1914347]
Rpsa	ENSMUSG00000032518	protein_coding	1076.49	0.922506	0.258029	6.5541e-05	0.00113418	ribosomal protein SA [Source:MGI Symbol;Acc:MGI:105381]
Atp8a1	ENSMUSG00000037685	protein_coding	722.995	0.920704	0.193944	4.83084e-07	1.53057e-05	ATPase, aminophospholipid transporter (APLT), class I, type 8A, member 1 [Source:MGI Symbol;Acc:MGI:1330848]
Taf1	ENSMUSG00000031314	protein_coding	118.127	0.919419	0.351026	0.00149019	0.0147388	TATA-box binding protein associated factor 1 [Source:MGI Symbol;Acc:MGI:1336878]
Ndufb2	ENSMUSG00000002416	protein_coding	625.907	0.918754	0.340239	0.00121849	0.0127264	NADH:ubiquinone oxidoreductase subunit B2 [Source:MGI Symbol;Acc:MGI:1915448]
Tomm6	ENSMUSG00000033475	protein_coding	708.957	0.917621	0.268562	0.000109005	0.00176908	translocase of outer mitochondrial membrane 6 [Source:MGI Symbol;Acc:MGI:1913369]
Rps3	ENSMUSG00000030744	protein_coding	1917.84	0.917308	0.193833	4.49957e-07	1.4406e-05	ribosomal protein S3 [Source:MGI Symbol;Acc:MGI:1350917]
Atp5mpl	ENSMUSG00000021290	protein_coding	681.877	0.916793	0.340928	0.00121183	0.0126725	ATP synthase membrane subunit 6.8PL [Source:MGI Symbol;Acc:MGI:1917507]
Ift22	ENSMUSG00000007987	protein_coding	105.138	0.915243	0.407741	0.00385914	0.0308889	intraflagellar transport 22 [Source:MGI Symbol;Acc:MGI:1914536]
Uqcrh	ENSMUSG00000063882	protein_coding	991.335	0.913885	0.302534	0.000438754	0.00562812	ubiquinol-cytochrome c reductase hinge protein [Source:MGI Symbol;Acc:MGI:1913826]
Rack1	ENSMUSG00000020372	protein_coding	956.489	0.912717	0.274845	0.000167839	0.00251866	receptor for activated C kinase 1 [Source:MGI Symbol;Acc:MGI:101849]
Cmc1	ENSMUSG00000039163	protein_coding	171.826	0.912566	0.342754	0.00139109	0.0140424	COX assembly mitochondrial protein 1 [Source:MGI Symbol;Acc:MGI:1915149]
Rpl10-ps3	ENSMUSG00000058443	protein_coding	2210.52	0.912242	0.216018	4.82702e-06	0.000119154	ribosomal protein L10, pseudogene 3 [Source:MGI Symbol;Acc:MGI:3704336]
Odf2l	ENSMUSG00000028256	protein_coding	91.4486	0.910287	0.378324	0.00263403	0.0231224	outer dense fiber of sperm tails 2-like [Source:MGI Symbol;Acc:MGI:1098600]
Dnajc13	ENSMUSG00000032560	protein_coding	204.417	0.90922	0.301612	0.000449413	0.00573978	DnaJ heat shock protein family (Hsp40) member C13 [Source:MGI Symbol;Acc:MGI:2676368]
Rps21	ENSMUSG00000039001	protein_coding	574.039	0.906649	0.347828	0.00147725	0.0146629	ribosomal protein S21 [Source:MGI Symbol;Acc:MGI:1913731]
Hint3	ENSMUSG00000019791	protein_coding	144.206	0.90575	0.360589	0.00203306	0.0189591	histidine triad nucleotide binding protein 3 [Source:MGI Symbol;Acc:MGI:1914097]
Rpl28-ps1	ENSMUSG00000058603	processed_pseudogene	239.495	0.905213	0.30867	0.000592574	0.00717809	ribosomal protein L28, pseudogene 1 [Source:MGI Symbol;Acc:MGI:3705349]
Eif2ak2	ENSMUSG00000024079	protein_coding	296.267	0.905124	0.362636	0.00211686	0.0196625	eukaryotic translation initiation factor 2-alpha kinase 2 [Source:MGI Symbol;Acc:MGI:1353449]
Trp53bp1	ENSMUSG00000043909	protein_coding	85.6011	0.9046	0.365268	0.00220075	0.0202348	transformation related protein 53 binding protein 1 [Source:MGI Symbol;Acc:MGI:1351320]
Ldlrap1	ENSMUSG00000037295	protein_coding	73.4957	0.904028	0.328197	0.00108195	0.011564	low density lipoprotein receptor adaptor protein 1 [Source:MGI Symbol;Acc:MGI:2140175]
Cep350	ENSMUSG00000033671	protein_coding	217.347	0.901611	0.334693	0.00124672	0.0129752	centrosomal protein 350 [Source:MGI Symbol;Acc:MGI:1921331]
Sbno2	ENSMUSG00000035673	protein_coding	145.188	0.898326	0.309613	0.000687528	0.00807038	strawberry notch 2 [Source:MGI Symbol;Acc:MGI:2448490]
Lst1	ENSMUSG00000073412	protein_coding	1880.04	0.898134	0.359677	0.00212967	0.0197503	leukocyte specific transcript 1 [Source:MGI Symbol;Acc:MGI:1096324]
Nadk	ENSMUSG00000029063	protein_coding	247.199	0.898081	0.371657	0.00270098	0.0235609	NAD kinase [Source:MGI Symbol;Acc:MGI:2183149]
Pelp1	ENSMUSG00000018921	protein_coding	49.9442	0.896487	0.419218	0.00529612	0.0395107	proline, glutamic acid and leucine rich protein 1 [Source:MGI Symbol;Acc:MGI:1922523]
Rps3a1	ENSMUSG00000028081	protein_coding	1731.77	0.895301	0.185983	3.15062e-07	1.06379e-05	ribosomal protein S3A1 [Source:MGI Symbol;Acc:MGI:1202063]
Rpl28	ENSMUSG00000030432	protein_coding	495.057	0.89315	0.273224	0.000209727	0.00305365	ribosomal protein L28 [Source:MGI Symbol;Acc:MGI:101839]
Cox6c	ENSMUSG00000014313	protein_coding	1594.67	0.891784	0.340475	0.00155561	0.0152482	cytochrome c oxidase subunit 6C [Source:MGI Symbol;Acc:MGI:104614]
Trpm2	ENSMUSG00000009292	protein_coding	118.394	0.89118	0.339337	0.00154823	0.0152232	transient receptor potential cation channel, subfamily M, member 2 [Source:MGI Symbol;Acc:MGI:1351901]
Cox8a	ENSMUSG00000035885	protein_coding	2271.75	0.889446	0.298785	0.000548056	0.00677146	cytochrome c oxidase subunit 8A [Source:MGI Symbol;Acc:MGI:105959]
Hcfc1r1	ENSMUSG00000023904	protein_coding	328.646	0.888873	0.331533	0.0014091	0.014212	host cell factor C1 regulator 1 (XPO1-dependent) [Source:MGI Symbol;Acc:MGI:2663619]
Ttc39b	ENSMUSG00000038172	protein_coding	266.525	0.886593	0.200869	2.15837e-06	5.85701e-05	tetratricopeptide repeat domain 39B [Source:MGI Symbol;Acc:MGI:1917113]
Gsap	ENSMUSG00000039934	protein_coding	431.84	0.886519	0.240281	4.62318e-05	0.00085682	gamma-secretase activating protein [Source:MGI Symbol;Acc:MGI:2442259]
C3ar1	ENSMUSG00000040552	protein_coding	1811.68	0.884501	0.197848	1.67923e-06	4.66452e-05	complement component 3a receptor 1 [Source:MGI Symbol;Acc:MGI:1097680]
C9orf72	ENSMUSG00000028300	protein_coding	283.271	0.881605	0.239712	4.77136e-05	0.000880117	C9orf72, member of C9orf72-SMCR8 complex [Source:MGI Symbol;Acc:MGI:1920455]
Cryba4	ENSMUSG00000066975	protein_coding	327.243	0.881424	0.291063	0.000443463	0.0056816	crystallin, beta A4 [Source:MGI Symbol;Acc:MGI:102716]
Rpl18a	ENSMUSG00000045128	protein_coding	6940.95	0.87916	0.288104	0.000444374	0.0056816	ribosomal protein L18A [Source:MGI Symbol;Acc:MGI:1924058]
Cotl1	ENSMUSG00000031827	protein_coding	340.984	0.87815	0.293451	0.000506768	0.0063481	coactosin-like 1 (Dictyostelium) [Source:MGI Symbol;Acc:MGI:1919292]
Rps27rt	ENSMUSG00000050621	protein_coding	1609.58	0.877995	0.327033	0.00129752	0.013397	ribosomal protein S27, retrogene [Source:MGI Symbol;Acc:MGI:3704345]
Atad2	ENSMUSG00000022360	protein_coding	95.9167	0.876155	0.3857	0.00429371	0.0335446	ATPase family, AAA domain containing 2 [Source:MGI Symbol;Acc:MGI:1917722]
Ucp2	ENSMUSG00000033685	protein_coding	1120.12	0.874651	0.269838	0.00023976	0.00341477	uncoupling protein 2 (mitochondrial, proton carrier) [Source:MGI Symbol;Acc:MGI:109354]
Rps27	ENSMUSG00000090733	protein_coding	985.335	0.874346	0.358637	0.00262191	0.0230422	ribosomal protein S27 [Source:MGI Symbol;Acc:MGI:1888676]
Cfap410	ENSMUSG00000020284	protein_coding	112.89	0.873897	0.319543	0.00120337	0.0126029	cilia and flagella associated protein 410 [Source:MGI Symbol;Acc:MGI:1915134]
Galk2	ENSMUSG00000027207	protein_coding	154.099	0.873357	0.350223	0.00225299	0.0205533	galactokinase 2 [Source:MGI Symbol;Acc:MGI:1917226]
Ctdnep1	ENSMUSG00000018559	protein_coding	67.8466	0.872073	0.370115	0.00329427	0.0274133	CTD nuclear envelope phosphatase 1 [Source:MGI Symbol;Acc:MGI:1914431]
Casp4	ENSMUSG00000033538	protein_coding	236.231	0.87154	0.256607	0.000137265	0.00213908	caspase 4, apoptosis-related cysteine peptidase [Source:MGI Symbol;Acc:MGI:107700]
Galnt7	ENSMUSG00000031608	protein_coding	245.3	0.87107	0.277147	0.000340159	0.00460469	polypeptide N-acetylgalactosaminyltransferase 7 [Source:MGI Symbol;Acc:MGI:1349449]
Csf2rb2	ENSMUSG00000071714	protein_coding	115.244	0.870339	0.38383	0.00414592	0.0326469	colony stimulating factor 2 receptor, beta 2, low-affinity (granulocyte-macrophage) [Source:MGI Symbol;Acc:MGI:1339760]
Dmxl2	ENSMUSG00000041268	protein_coding	72.4114	0.870234	0.376251	0.0036991	0.0299342	Dmx-like 2 [Source:MGI Symbol;Acc:MGI:2444630]
Rpl36	ENSMUSG00000057863	protein_coding	1662.03	0.870118	0.334225	0.00171269	0.0164952	ribosomal protein L36 [Source:MGI Symbol;Acc:MGI:1860603]
Bltp1	ENSMUSG00000037270	protein_coding	324.273	0.869433	0.251119	0.000115726	0.00185763	bridge-like lipid transfer protein family member 1 [Source:MGI Symbol;Acc:MGI:2444631]
Ppih	ENSMUSG00000060288	protein_coding	88.0949	0.86886	0.333267	0.00175036	0.0167837	peptidyl prolyl isomerase H [Source:MGI Symbol;Acc:MGI:106499]
Rpl22l1	ENSMUSG00000039221	protein_coding	327.034	0.868691	0.347548	0.00230215	0.0209044	ribosomal protein L22 like 1 [Source:MGI Symbol;Acc:MGI:1915278]
Nvl	ENSMUSG00000026516	protein_coding	452.405	0.868228	0.274267	0.000315862	0.00429557	nuclear VCP-like [Source:MGI Symbol;Acc:MGI:1914709]
Loxl3	ENSMUSG00000000693	protein_coding	72.456	0.86684	0.420622	0.00625617	0.0451813	lysyl oxidase-like 3 [Source:MGI Symbol;Acc:MGI:1337004]
Fcgr2b	ENSMUSG00000026656	protein_coding	4642.72	0.865096	0.255014	0.000145188	0.00224468	Fc receptor, IgG, low affinity IIb [Source:MGI Symbol;Acc:MGI:95499]
Dcp2	ENSMUSG00000024472	protein_coding	124.826	0.861755	0.403403	0.00559488	0.0412679	decapping mRNA 2 [Source:MGI Symbol;Acc:MGI:1917890]
Rps17	ENSMUSG00000061787	protein_coding	1057.85	0.86126	0.291625	0.000623759	0.00745592	ribosomal protein S17 [Source:MGI Symbol;Acc:MGI:1309526]
Eva1a	ENSMUSG00000035104	protein_coding	77.3429	0.859152	0.361646	0.00318047	0.0266552	eva-1 homolog A (C. elegans) [Source:MGI Symbol;Acc:MGI:2385247]
Slc43a2	ENSMUSG00000038178	protein_coding	150.971	0.857634	0.323803	0.0015675	0.0153484	solute carrier family 43, member 2 [Source:MGI Symbol;Acc:MGI:2442746]
Rps14	ENSMUSG00000024608	protein_coding	2867.28	0.85747	0.288814	0.000605743	0.00729998	ribosomal protein S14 [Source:MGI Symbol;Acc:MGI:98107]
Rps9	ENSMUSG00000006333	protein_coding	2626.82	0.856895	0.203703	4.70169e-06	0.000116943	ribosomal protein S9 [Source:MGI Symbol;Acc:MGI:1924096]
Tcirg1	ENSMUSG00000001750	protein_coding	506.041	0.85672	0.278309	0.000436796	0.00560986	T cell, immune regulator 1, ATPase, H+ transporting, lysosomal V0 protein A3 [Source:MGI Symbol;Acc:MGI:1350931]
Csf2rb	ENSMUSG00000071713	protein_coding	284.303	0.854823	0.276396	0.000399627	0.0052348	colony stimulating factor 2 receptor, beta, low-affinity (granulocyte-macrophage) [Source:MGI Symbol;Acc:MGI:1339759]
Hps5	ENSMUSG00000014418	protein_coding	123.316	0.853743	0.28161	0.000521674	0.00650708	HPS5, biogenesis of lysosomal organelles complex 2 subunit 2 [Source:MGI Symbol;Acc:MGI:2180307]
Tpt1	ENSMUSG00000060126	protein_coding	1331.27	0.853035	0.293617	0.00073986	0.00853126	tumor protein, translationally-controlled 1 [Source:MGI Symbol;Acc:MGI:104890]
Mvb12a	ENSMUSG00000031813	protein_coding	162.475	0.851178	0.278091	0.000485265	0.00612446	multivesicular body subunit 12A [Source:MGI Symbol;Acc:MGI:1920961]
Rpl27	ENSMUSG00000063316	protein_coding	1217.54	0.850504	0.285195	0.000590532	0.00716074	ribosomal protein L27 [Source:MGI Symbol;Acc:MGI:98036]
Atp5k	ENSMUSG00000050856	protein_coding	616.665	0.850454	0.358851	0.00329997	0.0274414	ATP synthase, H+ transporting, mitochondrial F1F0 complex, subunit E [Source:MGI Symbol;Acc:MGI:106636]
Fnip1	ENSMUSG00000035992	protein_coding	287.522	0.843588	0.237283	8.92624e-05	0.00147515	folliculin interacting protein 1 [Source:MGI Symbol;Acc:MGI:2444668]
Marchf8	ENSMUSG00000025702	protein_coding	89.0273	0.843562	0.389396	0.00551018	0.0407454	membrane associated ring-CH-type finger 8 [Source:MGI Symbol;Acc:MGI:1919029]
Atp6v1d	ENSMUSG00000021114	protein_coding	1035.92	0.843313	0.221816	3.9247e-05	0.000744996	ATPase, H+ transporting, lysosomal V1 subunit D [Source:MGI Symbol;Acc:MGI:1921084]
Rtcb	ENSMUSG00000001783	protein_coding	660.599	0.842977	0.280274	0.000518108	0.00647635	RNA 2',3'-cyclic phosphate and 5'-OH ligase [Source:MGI Symbol;Acc:MGI:106379]
Mtm1	ENSMUSG00000031337	protein_coding	68.1019	0.841355	0.399019	0.00631322	0.0455094	X-linked myotubular myopathy gene 1 [Source:MGI Symbol;Acc:MGI:1099452]
Amdhd2	ENSMUSG00000036820	protein_coding	165.211	0.83935	0.268477	0.000422781	0.00548914	amidohydrolase domain containing 2 [Source:MGI Symbol;Acc:MGI:2443978]
Mmp2	ENSMUSG00000031740	protein_coding	96.6183	0.837583	0.37116	0.00469428	0.0358167	matrix metallopeptidase 2 [Source:MGI Symbol;Acc:MGI:97009]
Snap29	ENSMUSG00000022765	protein_coding	119.112	0.836909	0.381107	0.00518615	0.0388136	synaptosomal-associated protein 29 [Source:MGI Symbol;Acc:MGI:1914724]
Nras	ENSMUSG00000027852	protein_coding	222.556	0.834571	0.288783	0.000809237	0.00919587	neuroblastoma ras oncogene [Source:MGI Symbol;Acc:MGI:97376]
Rab20	ENSMUSG00000031504	protein_coding	212.493	0.833763	0.228532	6.40704e-05	0.00111574	RAB20, member RAS oncogene family [Source:MGI Symbol;Acc:MGI:102789]
Ndufa3	ENSMUSG00000035674	protein_coding	885.385	0.8325	0.324498	0.00209481	0.0194886	NADH:ubiquinone oxidoreductase subunit A3 [Source:MGI Symbol;Acc:MGI:1913341]
Nuak2	ENSMUSG00000009772	protein_coding	85.5657	0.831982	0.366448	0.00431176	0.0336306	NUAK family, SNF1-like kinase, 2 [Source:MGI Symbol;Acc:MGI:1921387]
Brox	ENSMUSG00000046836	protein_coding	227.091	0.830593	0.249399	0.00019721	0.00290379	BRO1 domain and CAAX motif containing [Source:MGI Symbol;Acc:MGI:1918928]
Rps29	ENSMUSG00000034892	protein_coding	3216.21	0.829684	0.324312	0.0021378	0.0197944	ribosomal protein S29 [Source:MGI Symbol;Acc:MGI:107681]
Ms4a6c	ENSMUSG00000079419	protein_coding	612.848	0.827686	0.351743	0.00366421	0.0297338	membrane-spanning 4-domains, subfamily A, member 6C [Source:MGI Symbol;Acc:MGI:2385644]
Esd	ENSMUSG00000021996	protein_coding	612.614	0.827283	0.249725	0.000209162	0.0030492	esterase D/formylglutathione hydrolase [Source:MGI Symbol;Acc:MGI:95421]
Bola2	ENSMUSG00000047721	protein_coding	410.115	0.824524	0.309783	0.00169738	0.0163928	bolA-like 2 (E. coli) [Source:MGI Symbol;Acc:MGI:1913412]
Tubgcp3	ENSMUSG00000000759	protein_coding	77.766	0.824072	0.385682	0.00593953	0.0434285	tubulin, gamma complex associated protein 3 [Source:MGI Symbol;Acc:MGI:2183752]
Ints12	ENSMUSG00000028016	protein_coding	189.126	0.823895	0.362946	0.00456551	0.0350499	integrator complex subunit 12 [Source:MGI Symbol;Acc:MGI:1919043]
Ifih1	ENSMUSG00000026896	protein_coding	159.984	0.822892	0.325175	0.00231799	0.0210319	interferon induced with helicase C domain 1 [Source:MGI Symbol;Acc:MGI:1918836]
Itm2b	ENSMUSG00000022108	protein_coding	36451.1	0.822512	0.19409	5.52414e-06	0.000133009	integral membrane protein 2B [Source:MGI Symbol;Acc:MGI:1309517]
Slc6a6	ENSMUSG00000030096	protein_coding	513.15	0.82243	0.238022	0.000127849	0.00201912	solute carrier family 6 (neurotransmitter transporter, taurine), member 6 [Source:MGI Symbol;Acc:MGI:98488]
Psmb10	ENSMUSG00000031897	protein_coding	803.585	0.822378	0.273222	0.000578138	0.00705262	proteasome (prosome, macropain) subunit, beta type 10 [Source:MGI Symbol;Acc:MGI:1096380]
Rfc2	ENSMUSG00000023104	protein_coding	443.296	0.822097	0.20138	1.05163e-05	0.000231832	replication factor C (activator 1) 2 [Source:MGI Symbol;Acc:MGI:1341868]
Nagk	ENSMUSG00000034744	protein_coding	366.74	0.821757	0.227993	7.34533e-05	0.00124722	N-acetylglucosamine kinase [Source:MGI Symbol;Acc:MGI:1860418]
Phf11b	ENSMUSG00000091649	protein_coding	624.307	0.819877	0.313665	0.00188713	0.0178389	PHD finger protein 11B [Source:MGI Symbol;Acc:MGI:3645789]
Ppm1h	ENSMUSG00000034613	protein_coding	172.099	0.81071	0.264912	0.000511029	0.00639466	protein phosphatase 1H (PP2C domain containing) [Source:MGI Symbol;Acc:MGI:2442087]
Eif3e	ENSMUSG00000022336	protein_coding	426.88	0.80921	0.208537	2.60148e-05	0.000516342	eukaryotic translation initiation factor 3, subunit E [Source:MGI Symbol;Acc:MGI:99257]
Cyld	ENSMUSG00000036712	protein_coding	250.424	0.807993	0.245258	0.000234553	0.00336098	CYLD lysine 63 deubiquitinase [Source:MGI Symbol;Acc:MGI:1921506]
Zbtb11	ENSMUSG00000022601	protein_coding	78.2925	0.806964	0.347161	0.00409236	0.0323371	zinc finger and BTB domain containing 11 [Source:MGI Symbol;Acc:MGI:2443876]
Slc11a1	ENSMUSG00000026177	protein_coding	922.854	0.806924	0.267814	0.000597035	0.00721724	solute carrier family 11 (proton-coupled divalent metal ion transporters), member 1 [Source:MGI Symbol;Acc:MGI:1345275]
Ddx60	ENSMUSG00000037921	protein_coding	225.589	0.802505	0.318612	0.00251798	0.0223672	DExD/H box helicase 60 [Source:MGI Symbol;Acc:MGI:2384570]
Phyh	ENSMUSG00000026664	protein_coding	406.641	0.802294	0.223551	7.3283e-05	0.00124613	phytanoyl-CoA hydroxylase [Source:MGI Symbol;Acc:MGI:891978]
Pirb	ENSMUSG00000058818	protein_coding	270.262	0.797827	0.267033	0.000682128	0.00802303	paired Ig-like receptor B [Source:MGI Symbol;Acc:MGI:894311]
Parp10	ENSMUSG00000063268	protein_coding	68.6469	0.797301	0.321189	0.00294527	0.0251371	poly (ADP-ribose) polymerase family, member 10 [Source:MGI Symbol;Acc:MGI:3712326]
Ggh	ENSMUSG00000073987	protein_coding	687.043	0.796369	0.229839	0.000130684	0.00205285	gamma-glutamyl hydrolase [Source:MGI Symbol;Acc:MGI:1329035]
Ndufc1	ENSMUSG00000037152	protein_coding	795.276	0.796283	0.362497	0.0059816	0.0436545	NADH:ubiquinone oxidoreductase subunit C1 [Source:MGI Symbol;Acc:MGI:1913627]
Nfe2l2	ENSMUSG00000015839	protein_coding	1896.02	0.794473	0.172545	1.40269e-06	3.9907e-05	nuclear factor, erythroid derived 2, like 2 [Source:MGI Symbol;Acc:MGI:108420]
Uqcr10	ENSMUSG00000059534	protein_coding	1184.39	0.794022	0.369934	0.00646391	0.046227	ubiquinol-cytochrome c reductase, complex III subunit X [Source:MGI Symbol;Acc:MGI:1913402]
Cyba	ENSMUSG00000006519	protein_coding	12014.9	0.793497	0.287656	0.00134033	0.0137066	cytochrome b-245, alpha polypeptide [Source:MGI Symbol;Acc:MGI:1316658]
Stx16	ENSMUSG00000027522	protein_coding	116.839	0.793428	0.339936	0.00415234	0.0326573	syntaxin 16 [Source:MGI Symbol;Acc:MGI:1923396]
Mcm3	ENSMUSG00000041859	protein_coding	112.54	0.792962	0.304966	0.0021851	0.0201372	minichromosome maintenance complex component 3 [Source:MGI Symbol;Acc:MGI:101845]
Pycard	ENSMUSG00000030793	protein_coding	3318.33	0.792747	0.248358	0.000343275	0.00464153	PYD and CARD domain containing [Source:MGI Symbol;Acc:MGI:1931465]
Rpl37	ENSMUSG00000041841	protein_coding	1776.79	0.791468	0.286686	0.00134773	0.0137583	ribosomal protein L37 [Source:MGI Symbol;Acc:MGI:1914531]
Tapbpl	ENSMUSG00000038213	protein_coding	172.879	0.790567	0.301294	0.00198002	0.0185825	TAP binding protein-like [Source:MGI Symbol;Acc:MGI:2384853]
Uba7	ENSMUSG00000032596	protein_coding	189.161	0.790423	0.259087	0.000555275	0.00685345	ubiquitin-like modifier activating enzyme 7 [Source:MGI Symbol;Acc:MGI:1349462]
Sp110	ENSMUSG00000070034	protein_coding	677.054	0.790064	0.251083	0.000401253	0.00525025	Sp110 nuclear body protein [Source:MGI Symbol;Acc:MGI:1923364]
Spg21	ENSMUSG00000032388	protein_coding	447.123	0.789278	0.304326	0.00217635	0.0200723	SPG21, maspardin [Source:MGI Symbol;Acc:MGI:106403]
Ctsc	ENSMUSG00000030560	protein_coding	11169.1	0.787928	0.335987	0.00414824	0.0326469	cathepsin C [Source:MGI Symbol;Acc:MGI:109553]
Gns	ENSMUSG00000034707	protein_coding	1130.25	0.786044	0.223314	0.000109812	0.00177971	glucosamine (N-acetyl)-6-sulfatase [Source:MGI Symbol;Acc:MGI:1922862]
Aif1	ENSMUSG00000024397	protein_coding	13844.2	0.785848	0.337495	0.00433334	0.0337401	allograft inflammatory factor 1 [Source:MGI Symbol;Acc:MGI:1343098]
Cops9	ENSMUSG00000073616	protein_coding	1026.41	0.785814	0.329548	0.00383993	0.0307771	COP9 signalosome subunit 9 [Source:MGI Symbol;Acc:MGI:1914165]
Gnpda1	ENSMUSG00000052102	protein_coding	470.928	0.785639	0.291084	0.00163312	0.0158719	glucosamine-6-phosphate deaminase 1 [Source:MGI Symbol;Acc:MGI:1347054]
Ldha	ENSMUSG00000063229	protein_coding	753.849	0.782569	0.270252	0.000906809	0.0100709	lactate dehydrogenase A [Source:MGI Symbol;Acc:MGI:96759]
Slc25a19	ENSMUSG00000020744	protein_coding	94.4464	0.78135	0.291492	0.00176863	0.0168954	solute carrier family 25 (mitochondrial thiamine pyrophosphate carrier), member 19 [Source:MGI Symbol;Acc:MGI:1914533]
Icam1	ENSMUSG00000037405	protein_coding	409.728	0.77865	0.250399	0.000464345	0.00589843	intercellular adhesion molecule 1 [Source:MGI Symbol;Acc:MGI:96392]
Rpl23a	ENSMUSG00000058546	protein_coding	1894.9	0.777198	0.313563	0.00302028	0.0256233	ribosomal protein L23A [Source:MGI Symbol;Acc:MGI:3040672]
Lyz2	ENSMUSG00000069516	protein_coding	14070.9	0.776288	0.287383	0.00165843	0.0160913	lysozyme 2 [Source:MGI Symbol;Acc:MGI:96897]
Neu1	ENSMUSG00000007038	protein_coding	214.496	0.775903	0.281261	0.00132397	0.0135511	neuraminidase 1 [Source:MGI Symbol;Acc:MGI:97305]
Atox1	ENSMUSG00000018585	protein_coding	2212.59	0.775782	0.344472	0.00533113	0.0396963	antioxidant 1 copper chaperone [Source:MGI Symbol;Acc:MGI:1333855]
Cox6b1	ENSMUSG00000036751	protein_coding	1784.96	0.773369	0.300605	0.00237531	0.0214316	cytochrome c oxidase, subunit 6B1 [Source:MGI Symbol;Acc:MGI:107460]
Odf2	ENSMUSG00000026790	protein_coding	127.008	0.772665	0.355613	0.00657288	0.0469206	outer dense fiber of sperm tails 2 [Source:MGI Symbol;Acc:MGI:1098824]
Dnase1l1	ENSMUSG00000019088	protein_coding	126.745	0.771034	0.345297	0.00575475	0.042235	deoxyribonuclease 1-like 1 [Source:MGI Symbol;Acc:MGI:109628]
Rpl14	ENSMUSG00000025794	protein_coding	1384.33	0.769903	0.244383	0.000416586	0.00542653	ribosomal protein L14 [Source:MGI Symbol;Acc:MGI:1914365]
Pfdn5	ENSMUSG00000001289	protein_coding	1048.46	0.769391	0.27725	0.00135291	0.0137992	prefoldin 5 [Source:MGI Symbol;Acc:MGI:1928753]
C1qa	ENSMUSG00000036887	protein_coding	20321.4	0.768496	0.197324	2.67288e-05	0.000528726	complement component 1, q subcomponent, alpha polypeptide [Source:MGI Symbol;Acc:MGI:88223]
Rpl38	ENSMUSG00000057322	protein_coding	710.139	0.768218	0.324073	0.0040803	0.0323287	ribosomal protein L38 [Source:MGI Symbol;Acc:MGI:1914921]
Csf2ra	ENSMUSG00000059326	protein_coding	214.063	0.767861	0.281125	0.00155258	0.0152463	colony stimulating factor 2 receptor, alpha, low-affinity (granulocyte-macrophage) [Source:MGI Symbol;Acc:MGI:1339754]
Arhgap24	ENSMUSG00000057315	protein_coding	146.425	0.767725	0.310695	0.00305143	0.0257807	Rho GTPase activating protein 24 [Source:MGI Symbol;Acc:MGI:1922647]
Mfsd1	ENSMUSG00000027775	protein_coding	681.553	0.76763	0.282062	0.00157971	0.0154294	major facilitator superfamily domain containing 1 [Source:MGI Symbol;Acc:MGI:1914118]
Ripk1	ENSMUSG00000021408	protein_coding	177.094	0.767559	0.246431	0.000530475	0.00659833	receptor (TNFRSF)-interacting serine-threonine kinase 1 [Source:MGI Symbol;Acc:MGI:108212]
Nrp1	ENSMUSG00000025810	protein_coding	327.485	0.767172	0.248934	0.000530675	0.00659833	neuropilin 1 [Source:MGI Symbol;Acc:MGI:106206]
Lrpap1	ENSMUSG00000029103	protein_coding	1285.26	0.766155	0.222014	0.000148066	0.00228618	low density lipoprotein receptor-related protein associated protein 1 [Source:MGI Symbol;Acc:MGI:96829]
Eif3i	ENSMUSG00000028798	protein_coding	290.008	0.765232	0.22452	0.000169821	0.00254191	eukaryotic translation initiation factor 3, subunit I [Source:MGI Symbol;Acc:MGI:1860763]
Rps8	ENSMUSG00000047675	protein_coding	1592.83	0.761017	0.299588	0.00267397	0.0234122	ribosomal protein S8 [Source:MGI Symbol;Acc:MGI:98166]
Prune2	ENSMUSG00000039126	protein_coding	125.134	0.758074	0.321286	0.00440498	0.0341641	prune homolog 2 [Source:MGI Symbol;Acc:MGI:1925004]
Rpl9	ENSMUSG00000047215	protein_coding	825.221	0.757416	0.261274	0.000956998	0.0105189	ribosomal protein L9 [Source:MGI Symbol;Acc:MGI:1298373]
Gm2a	ENSMUSG00000000594	protein_coding	761.804	0.757273	0.249021	0.00061631	0.00738944	GM2 ganglioside activator protein [Source:MGI Symbol;Acc:MGI:95762]
Npm1	ENSMUSG00000057113	protein_coding	1115.05	0.756488	0.202923	5.33468e-05	0.000964345	nucleophosmin 1 [Source:MGI Symbol;Acc:MGI:106184]
Actn4	ENSMUSG00000054808	protein_coding	99.3435	0.755792	0.34692	0.007009	0.0493148	actinin alpha 4 [Source:MGI Symbol;Acc:MGI:1890773]
Rpl10a	ENSMUSG00000037805	protein_coding	1291.4	0.755678	0.218601	0.000148585	0.00229117	ribosomal protein L10A [Source:MGI Symbol;Acc:MGI:1343877]
Rplp1	ENSMUSG00000007892	protein_coding	1873.76	0.755037	0.316867	0.00409604	0.0323444	ribosomal protein, large, P1 [Source:MGI Symbol;Acc:MGI:1927099]
Renbp	ENSMUSG00000031387	protein_coding	764.455	0.754498	0.243114	0.000501689	0.00629792	renin binding protein [Source:MGI Symbol;Acc:MGI:105940]
Eno1b	ENSMUSG00000059040	protein_coding	149.46	0.753101	0.304396	0.00319154	0.0267124	enolase 1B, retrotransposed [Source:MGI Symbol;Acc:MGI:3648653]
Cmtr1	ENSMUSG00000024019	protein_coding	245.612	0.752347	0.255711	0.000897977	0.0100071	cap methyltransferase 1 [Source:MGI Symbol;Acc:MGI:1921407]
Cog4	ENSMUSG00000031753	protein_coding	139.768	0.752158	0.31382	0.00430148	0.033583	component of oligomeric golgi complex 4 [Source:MGI Symbol;Acc:MGI:2142808]
Dusp11	ENSMUSG00000030002	protein_coding	278.159	0.749257	0.253764	0.00102676	0.0110581	dual specificity phosphatase 11 (RNA/RNP complex 1-interacting) [Source:MGI Symbol;Acc:MGI:1919352]
Rufy3	ENSMUSG00000029291	protein_coding	170.527	0.748321	0.288217	0.00245778	0.0219779	RUN and FYVE domain containing 3 [Source:MGI Symbol;Acc:MGI:106484]
Rpl29	ENSMUSG00000048758	protein_coding	609.679	0.748232	0.239992	0.000520956	0.00650503	ribosomal protein L29 [Source:MGI Symbol;Acc:MGI:99687]
H2-DMa	ENSMUSG00000037649	protein_coding	3179.68	0.746416	0.249752	0.000711921	0.00826588	histocompatibility 2, class II, locus DMa [Source:MGI Symbol;Acc:MGI:95921]
Ubr4	ENSMUSG00000066036	protein_coding	116.088	0.74629	0.339492	0.00660735	0.0470277	ubiquitin protein ligase E3 component n-recognin 4 [Source:MGI Symbol;Acc:MGI:1916366]
Bnip3	ENSMUSG00000078566	protein_coding	493.158	0.743593	0.31292	0.00433801	0.0337401	BCL2/adenovirus E1B interacting protein 3 [Source:MGI Symbol;Acc:MGI:109326]
Nup50	ENSMUSG00000016619	protein_coding	98.6294	0.741737	0.298143	0.00368984	0.0299004	nucleoporin 50 [Source:MGI Symbol;Acc:MGI:1351502]
Ctsz	ENSMUSG00000016256	protein_coding	14727.5	0.740497	0.191187	3.12022e-05	0.000606997	cathepsin Z [Source:MGI Symbol;Acc:MGI:1891190]
Erbin	ENSMUSG00000021709	protein_coding	347.134	0.736639	0.25422	0.00102278	0.0110457	Erbb2 interacting protein [Source:MGI Symbol;Acc:MGI:1890169]
Mfsd11	ENSMUSG00000020818	protein_coding	301.811	0.735089	0.23937	0.000611691	0.00734905	major facilitator superfamily domain containing 11 [Source:MGI Symbol;Acc:MGI:1917150]
mt-Nd4l	ENSMUSG00000065947	protein_coding	577.941	0.734093	0.325717	0.00563532	0.0414622	mitochondrially encoded NADH dehydrogenase 4L [Source:MGI Symbol;Acc:MGI:102497]
Ninj1	ENSMUSG00000037966	protein_coding	473.121	0.731157	0.223794	0.000313008	0.0042716	ninjurin 1 [Source:MGI Symbol;Acc:MGI:1196617]
Atp5l	ENSMUSG00000038717	protein_coding	1408.47	0.730702	0.32678	0.00626724	0.0452334	ATP synthase, H+ transporting, mitochondrial F0 complex, subunit G [Source:MGI Symbol;Acc:MGI:1351597]
Rps13	ENSMUSG00000090862	protein_coding	907.652	0.730488	0.282072	0.00253542	0.0224839	ribosomal protein S13 [Source:MGI Symbol;Acc:MGI:1915302]
Idnk	ENSMUSG00000050002	protein_coding	343.427	0.729787	0.259553	0.00136913	0.0138683	idnK gluconokinase homolog (E. coli) [Source:MGI Symbol;Acc:MGI:1922981]
Ranbp2	ENSMUSG00000003226	protein_coding	247.167	0.728939	0.290207	0.00333178	0.0275887	RAN binding protein 2 [Source:MGI Symbol;Acc:MGI:894323]
H2-M3	ENSMUSG00000016206	protein_coding	776.999	0.727641	0.213729	0.000192795	0.00285026	histocompatibility 2, M region locus 3 [Source:MGI Symbol;Acc:MGI:95915]
Rpl22	ENSMUSG00000028936	protein_coding	405.137	0.726166	0.291735	0.00332112	0.0275622	ribosomal protein L22 [Source:MGI Symbol;Acc:MGI:99262]
Ecpas	ENSMUSG00000050812	protein_coding	176.467	0.7256	0.25411	0.00125114	0.0130096	Ecm29 proteasome adaptor and scaffold [Source:MGI Symbol;Acc:MGI:2140220]
Tgif1	ENSMUSG00000047407	protein_coding	280.204	0.725547	0.216796	0.000242041	0.00343061	TGFB-induced factor homeobox 1 [Source:MGI Symbol;Acc:MGI:1194497]
Prpf38b	ENSMUSG00000027881	protein_coding	387.608	0.725298	0.199408	8.51103e-05	0.00142152	PRP38 pre-mRNA processing factor 38 (yeast) domain containing B [Source:MGI Symbol;Acc:MGI:1914171]
Eno1	ENSMUSG00000063524	protein_coding	2039.06	0.723512	0.299215	0.00409182	0.0323371	enolase 1, alpha non-neuron [Source:MGI Symbol;Acc:MGI:95393]
Tomm7	ENSMUSG00000028998	protein_coding	513.402	0.722447	0.298394	0.00413915	0.032619	translocase of outer mitochondrial membrane 7 [Source:MGI Symbol;Acc:MGI:1913419]
Dtnbp1	ENSMUSG00000057531	protein_coding	374.264	0.721872	0.215693	0.000237056	0.00338718	dystrobrevin binding protein 1 [Source:MGI Symbol;Acc:MGI:2137586]
Cdv3	ENSMUSG00000032803	protein_coding	118.61	0.720297	0.318332	0.00602407	0.0439099	carnitine deficiency-associated gene expressed in ventricle 3 [Source:MGI Symbol;Acc:MGI:2448759]
Pphln1	ENSMUSG00000036167	protein_coding	153.995	0.71991	0.277029	0.00255883	0.0226573	periphilin 1 [Source:MGI Symbol;Acc:MGI:1917029]
Fis1	ENSMUSG00000019054	protein_coding	865.095	0.718506	0.24588	0.00098903	0.0108301	fission, mitochondrial 1 [Source:MGI Symbol;Acc:MGI:1913687]
App	ENSMUSG00000022892	protein_coding	345.862	0.718284	0.246429	0.00104041	0.0111847	amyloid beta (A4) precursor protein [Source:MGI Symbol;Acc:MGI:88059]
Dnajc10	ENSMUSG00000027006	protein_coding	250.705	0.716599	0.257188	0.00157171	0.0153768	DnaJ heat shock protein family (Hsp40) member C10 [Source:MGI Symbol;Acc:MGI:1914111]
Atp5j	ENSMUSG00000022890	protein_coding	2189.17	0.716024	0.3229	0.00682623	0.04826	ATP synthase, H+ transporting, mitochondrial F0 complex, subunit F [Source:MGI Symbol;Acc:MGI:107777]
Ctsa	ENSMUSG00000017760	protein_coding	6889.91	0.715435	0.255868	0.0014675	0.0145934	cathepsin A [Source:MGI Symbol;Acc:MGI:97748]
Ctsh	ENSMUSG00000032359	protein_coding	7436.77	0.714981	0.22343	0.000406263	0.0052981	cathepsin H [Source:MGI Symbol;Acc:MGI:107285]
Pomp	ENSMUSG00000029649	protein_coding	2462.04	0.712731	0.279065	0.00293673	0.0251016	proteasome maturation protein [Source:MGI Symbol;Acc:MGI:1913787]
Prpf38a	ENSMUSG00000063800	protein_coding	203.103	0.712655	0.28612	0.00343283	0.0282661	PRP38 pre-mRNA processing factor 38 (yeast) domain containing A [Source:MGI Symbol;Acc:MGI:1916962]
Tgs1	ENSMUSG00000028233	protein_coding	911.382	0.712497	0.244815	0.0010339	0.0111249	trimethylguanosine synthase 1 [Source:MGI Symbol;Acc:MGI:2151797]
Plcb2	ENSMUSG00000040061	protein_coding	169.737	0.712398	0.291095	0.00373741	0.0301819	phospholipase C, beta 2 [Source:MGI Symbol;Acc:MGI:107465]
Atp5h	ENSMUSG00000034566	protein_coding	1577.56	0.712294	0.282019	0.00334583	0.027666	ATP synthase, H+ transporting, mitochondrial F0 complex, subunit D [Source:MGI Symbol;Acc:MGI:1918929]
Ctss	ENSMUSG00000038642	protein_coding	115980	0.708742	0.18906	5.55779e-05	0.000998533	cathepsin S [Source:MGI Symbol;Acc:MGI:107341]
Cfl1	ENSMUSG00000056201	protein_coding	2745.39	0.705905	0.275884	0.00275858	0.0239267	cofilin 1, non-muscle [Source:MGI Symbol;Acc:MGI:101757]
Eef1b2	ENSMUSG00000025967	protein_coding	436.242	0.705854	0.251425	0.00145628	0.0145134	eukaryotic translation elongation factor 1 beta 2 [Source:MGI Symbol;Acc:MGI:1929520]
Ap5s1	ENSMUSG00000068264	protein_coding	87.4911	0.70362	0.308821	0.00624727	0.0451448	adaptor-related protein 5 complex, sigma 1 subunit [Source:MGI Symbol;Acc:MGI:1916846]
Rbm47	ENSMUSG00000070780	protein_coding	105.095	0.702973	0.313203	0.00682462	0.04826	RNA binding motif protein 47 [Source:MGI Symbol;Acc:MGI:2384294]
Hat1	ENSMUSG00000027018	protein_coding	201.576	0.701577	0.297012	0.00494255	0.0374436	histone aminotransferase 1 [Source:MGI Symbol;Acc:MGI:96013]
Vegfb	ENSMUSG00000024962	protein_coding	112.757	0.701533	0.307416	0.00629302	0.0453916	vascular endothelial growth factor B [Source:MGI Symbol;Acc:MGI:106199]
Fnbp4	ENSMUSG00000008200	protein_coding	413.253	0.701023	0.184433	4.60515e-05	0.000854826	formin binding protein 4 [Source:MGI Symbol;Acc:MGI:1860513]
Slamf6	ENSMUSG00000015314	protein_coding	547.294	0.700568	0.237661	0.000900836	0.010014	SLAM family member 6 [Source:MGI Symbol;Acc:MGI:1353620]
Eef2	ENSMUSG00000034994	protein_coding	630.506	0.700219	0.294446	0.00483447	0.0367432	eukaryotic translation elongation factor 2 [Source:MGI Symbol;Acc:MGI:95288]
Taldo1	ENSMUSG00000025503	protein_coding	1140.29	0.699188	0.220636	0.000476468	0.00603508	transaldolase 1 [Source:MGI Symbol;Acc:MGI:1274789]
Eef1g	ENSMUSG00000071644	protein_coding	393.499	0.696495	0.196531	0.00011809	0.0018904	eukaryotic translation elongation factor 1 gamma [Source:MGI Symbol;Acc:MGI:1914410]
Ybx1	ENSMUSG00000028639	protein_coding	879.17	0.690116	0.170807	1.66838e-05	0.000349438	Y box protein 1 [Source:MGI Symbol;Acc:MGI:99146]
Agtrap	ENSMUSG00000029007	protein_coding	120.974	0.687434	0.29346	0.00562861	0.0414387	angiotensin II, type I receptor-associated protein [Source:MGI Symbol;Acc:MGI:1339977]
Sri	ENSMUSG00000003161	protein_coding	1359.03	0.686219	0.235032	0.001088	0.0116112	sorcin [Source:MGI Symbol;Acc:MGI:98419]
Tceal9	ENSMUSG00000042712	protein_coding	421.067	0.682387	0.273457	0.00374744	0.030242	transcription elongation factor A like 9 [Source:MGI Symbol;Acc:MGI:109567]
Rps6	ENSMUSG00000028495	protein_coding	1574.96	0.682206	0.180245	5.11153e-05	0.000931171	ribosomal protein S6 [Source:MGI Symbol;Acc:MGI:98159]
Atp5c1	ENSMUSG00000025781	protein_coding	1302.37	0.680025	0.222122	0.000702864	0.00820125	ATP synthase, H+ transporting, mitochondrial F1 complex, gamma polypeptide 1 [Source:MGI Symbol;Acc:MGI:1261437]
Sdf4	ENSMUSG00000029076	protein_coding	1511.8	0.677708	0.180472	5.82984e-05	0.00103458	stromal cell derived factor 4 [Source:MGI Symbol;Acc:MGI:108079]
Prelid1	ENSMUSG00000021486	protein_coding	632.729	0.676357	0.244169	0.00183615	0.0174412	PRELI domain containing 1 [Source:MGI Symbol;Acc:MGI:1913744]
Eif4g1	ENSMUSG00000045983	protein_coding	192.26	0.676355	0.296031	0.00662219	0.0470724	eukaryotic translation initiation factor 4, gamma 1 [Source:MGI Symbol;Acc:MGI:2384784]
Gatm	ENSMUSG00000027199	protein_coding	1304.65	0.675759	0.235852	0.00132229	0.0135457	glycine amidinotransferase (L-arginine:glycine amidinotransferase) [Source:MGI Symbol;Acc:MGI:1914342]
Adipor1	ENSMUSG00000026457	protein_coding	749.506	0.675028	0.244038	0.00193019	0.0181874	adiponectin receptor 1 [Source:MGI Symbol;Acc:MGI:1919924]
Rps4x	ENSMUSG00000031320	protein_coding	1247.62	0.674687	0.225041	0.000970372	0.010656	ribosomal protein S4, X-linked [Source:MGI Symbol;Acc:MGI:98158]
Tep1	ENSMUSG00000006281	protein_coding	358.545	0.672993	0.196929	0.000211297	0.00306511	telomerase associated protein 1 [Source:MGI Symbol;Acc:MGI:109573]
Prdx2	ENSMUSG00000005161	protein_coding	636.043	0.670352	0.208151	0.000499319	0.00628821	peroxiredoxin 2 [Source:MGI Symbol;Acc:MGI:109486]
Txndc17	ENSMUSG00000020803	protein_coding	566.792	0.669127	0.260362	0.00317076	0.0265928	thioredoxin domain containing 17 [Source:MGI Symbol;Acc:MGI:1289248]
mt-Nd6	ENSMUSG00000064368	protein_coding	1919.07	0.668239	0.264811	0.00360699	0.0293709	mitochondrially encoded NADH dehydrogenase 6 [Source:MGI Symbol;Acc:MGI:102495]
Nans	ENSMUSG00000028334	protein_coding	202.845	0.667284	0.283436	0.00564745	0.041499	N-acetylneuraminic acid synthase (sialic acid synthase) [Source:MGI Symbol;Acc:MGI:2149820]
Tent5c	ENSMUSG00000044468	protein_coding	564.251	0.666858	0.245591	0.00211604	0.0196625	terminal nucleotidyltransferase 5C [Source:MGI Symbol;Acc:MGI:1921895]
Rpl11	ENSMUSG00000059291	protein_coding	1163.13	0.663452	0.271267	0.00449354	0.0346224	ribosomal protein L11 [Source:MGI Symbol;Acc:MGI:1914275]
Psmb7	ENSMUSG00000026750	protein_coding	242.134	0.663206	0.216542	0.000733516	0.00846642	proteasome (prosome, macropain) subunit, beta type 7 [Source:MGI Symbol;Acc:MGI:107637]
Rpl34	ENSMUSG00000062006	protein_coding	1090.02	0.658941	0.288827	0.0065968	0.0470277	ribosomal protein L34 [Source:MGI Symbol;Acc:MGI:1915686]
Fndc3a	ENSMUSG00000033487	protein_coding	266.849	0.654717	0.239955	0.00204459	0.0190515	fibronectin type III domain containing 3A [Source:MGI Symbol;Acc:MGI:1196463]
Dynlt3	ENSMUSG00000031176	protein_coding	386.848	0.654125	0.254348	0.0035252	0.0288637	dynein light chain Tctex-type 3 [Source:MGI Symbol;Acc:MGI:1914367]
Eif3h	ENSMUSG00000022312	protein_coding	372.039	0.652353	0.219524	0.00118697	0.0124637	eukaryotic translation initiation factor 3, subunit H [Source:MGI Symbol;Acc:MGI:1915385]
Dnase2a	ENSMUSG00000003812	protein_coding	360.845	0.651745	0.226242	0.00134457	0.013738	deoxyribonuclease II alpha [Source:MGI Symbol;Acc:MGI:1329019]
Ndufs3	ENSMUSG00000005510	protein_coding	690.614	0.651082	0.223687	0.00151492	0.0149457	NADH:ubiquinone oxidoreductase core subunit S3 [Source:MGI Symbol;Acc:MGI:1915599]
Pbxip1	ENSMUSG00000042613	protein_coding	312.29	0.649145	0.273243	0.00560533	0.0412941	pre B cell leukemia transcription factor interacting protein 1 [Source:MGI Symbol;Acc:MGI:2441670]
Chmp5	ENSMUSG00000028419	protein_coding	458.92	0.647168	0.253729	0.00355377	0.0290179	charged multivesicular body protein 5 [Source:MGI Symbol;Acc:MGI:1924209]
Usp40	ENSMUSG00000005501	protein_coding	124.699	0.646868	0.246556	0.00289264	0.0248818	ubiquitin specific peptidase 40 [Source:MGI Symbol;Acc:MGI:2443184]
Bag1	ENSMUSG00000028416	protein_coding	829.829	0.646506	0.183929	0.000158436	0.00240209	BCL2-associated athanogene 1 [Source:MGI Symbol;Acc:MGI:108047]
Actr2	ENSMUSG00000020152	protein_coding	661.844	0.645286	0.204495	0.000566057	0.00695002	ARP2 actin-related protein 2 [Source:MGI Symbol;Acc:MGI:1913963]
Tspan32	ENSMUSG00000000244	protein_coding	527.865	0.644188	0.189178	0.000281034	0.00389405	tetraspanin 32 [Source:MGI Symbol;Acc:MGI:1350360]
Sdcbp	ENSMUSG00000028249	protein_coding	3166.13	0.64392	0.251851	0.00353319	0.02887	syndecan binding protein [Source:MGI Symbol;Acc:MGI:1337026]
Ap1s1	ENSMUSG00000004849	protein_coding	134.089	0.643631	0.26116	0.00454755	0.0349697	adaptor protein complex AP-1, sigma 1 [Source:MGI Symbol;Acc:MGI:1098244]
Rexo2	ENSMUSG00000032026	protein_coding	413.214	0.642506	0.222705	0.00136568	0.0138527	RNA exonuclease 2 [Source:MGI Symbol;Acc:MGI:1888981]
Ndufb5	ENSMUSG00000027673	protein_coding	549.095	0.641338	0.254392	0.00412451	0.0325255	NADH:ubiquinone oxidoreductase subunit B5 [Source:MGI Symbol;Acc:MGI:1913296]
Dram2	ENSMUSG00000027900	protein_coding	1119.06	0.640934	0.235621	0.00223774	0.0204777	DNA-damage regulated autophagy modulator 2 [Source:MGI Symbol;Acc:MGI:1914421]
Arap1	ENSMUSG00000032812	protein_coding	157.76	0.639998	0.245035	0.00289987	0.0249075	ArfGAP with RhoGAP domain, ankyrin repeat and PH domain 1 [Source:MGI Symbol;Acc:MGI:1916960]
Ciao2a	ENSMUSG00000032381	protein_coding	817.771	0.638272	0.242532	0.0029063	0.0249263	cytosolic iron-sulfur assembly component 2A [Source:MGI Symbol;Acc:MGI:1915500]
Rnf149	ENSMUSG00000048234	protein_coding	371.938	0.637776	0.219654	0.00129563	0.0133894	ring finger protein 149 [Source:MGI Symbol;Acc:MGI:2677438]
Katna1	ENSMUSG00000019794	protein_coding	199.354	0.636369	0.26798	0.00586991	0.0429728	katanin p60 (ATPase-containing) subunit A1 [Source:MGI Symbol;Acc:MGI:1344353]
Nfkbia	ENSMUSG00000021025	protein_coding	1023.98	0.636329	0.212141	0.000952702	0.0104913	nuclear factor of kappa light polypeptide gene enhancer in B cells inhibitor, alpha [Source:MGI Symbol;Acc:MGI:104741]
Clta	ENSMUSG00000028478	protein_coding	1180.73	0.633819	0.154152	1.48956e-05	0.000315357	clathrin, light polypeptide (Lca) [Source:MGI Symbol;Acc:MGI:894297]
Lamp1	ENSMUSG00000031447	protein_coding	6156.11	0.630237	0.241238	0.0031454	0.0264177	lysosomal-associated membrane protein 1 [Source:MGI Symbol;Acc:MGI:96745]
mt-Nd5	ENSMUSG00000064367	protein_coding	3544.53	0.628714	0.16914	9.98279e-05	0.00163367	mitochondrially encoded NADH dehydrogenase 5 [Source:MGI Symbol;Acc:MGI:102496]
Casp1	ENSMUSG00000025888	protein_coding	815.909	0.627274	0.215563	0.00131026	0.0134615	caspase 1 [Source:MGI Symbol;Acc:MGI:96544]
Litaf	ENSMUSG00000022500	protein_coding	566.746	0.627146	0.244984	0.00372536	0.030126	LPS-induced TN factor [Source:MGI Symbol;Acc:MGI:1929512]
M6pr	ENSMUSG00000007458	protein_coding	1126.27	0.624104	0.262325	0.00598155	0.0436545	mannose-6-phosphate receptor, cation dependent [Source:MGI Symbol;Acc:MGI:96904]
Gm10175	ENSMUSG00000066724	transcribed_processed_pseudogene	425.58	0.623644	0.236848	0.00289982	0.0249075	predicted gene 10175 [Source:MGI Symbol;Acc:MGI:3704287]
Echs1	ENSMUSG00000025465	protein_coding	403.392	0.621399	0.231133	0.00259872	0.0229069	enoyl Coenzyme A hydratase, short chain, 1, mitochondrial [Source:MGI Symbol;Acc:MGI:2136460]
Psmd8	ENSMUSG00000030591	protein_coding	583.755	0.619157	0.205204	0.00094685	0.0104465	proteasome (prosome, macropain) 26S subunit, non-ATPase, 8 [Source:MGI Symbol;Acc:MGI:1888669]
mt-Nd4	ENSMUSG00000064363	protein_coding	5635.15	0.618082	0.222652	0.00202225	0.0188733	mitochondrially encoded NADH dehydrogenase 4 [Source:MGI Symbol;Acc:MGI:102498]
Tmem14c	ENSMUSG00000021361	protein_coding	602.307	0.615325	0.242436	0.0040111	0.0318664	transmembrane protein 14C [Source:MGI Symbol;Acc:MGI:1913404]
Slc25a4	ENSMUSG00000031633	protein_coding	610.703	0.614428	0.21176	0.00135505	0.0138091	solute carrier family 25 (mitochondrial carrier, adenine nucleotide translocator), member 4 [Source:MGI Symbol;Acc:MGI:1353495]
Lacc1	ENSMUSG00000044350	protein_coding	678.161	0.61343	0.172037	0.000129353	0.00203739	laccase domain containing 1 [Source:MGI Symbol;Acc:MGI:2445077]
Rpl13	ENSMUSG00000000740	protein_coding	4619.74	0.613405	0.23196	0.00300296	0.0254982	ribosomal protein L13 [Source:MGI Symbol;Acc:MGI:105922]
Psma5	ENSMUSG00000068749	protein_coding	685.069	0.611015	0.237127	0.00376654	0.0303753	proteasome subunit alpha 5 [Source:MGI Symbol;Acc:MGI:1347009]
Gnl2	ENSMUSG00000028869	protein_coding	380.141	0.61064	0.260482	0.00678617	0.0480636	guanine nucleotide binding protein-like 2 (nucleolar) [Source:MGI Symbol;Acc:MGI:2385207]
Copa	ENSMUSG00000026553	protein_coding	363.728	0.605278	0.20919	0.00144018	0.0144264	coatomer protein complex subunit alpha [Source:MGI Symbol;Acc:MGI:1334462]
Ubxn1	ENSMUSG00000071655	protein_coding	408.976	0.604631	0.225497	0.00274502	0.02388	UBX domain protein 1 [Source:MGI Symbol;Acc:MGI:1289301]
Edf1	ENSMUSG00000015092	protein_coding	1012.2	0.604001	0.256428	0.00694435	0.0489479	endothelial differentiation-related factor 1 [Source:MGI Symbol;Acc:MGI:1891227]
Smarca5	ENSMUSG00000031715	protein_coding	435.096	0.603608	0.206173	0.00136641	0.0138527	SWI/SNF related, matrix associated, actin dependent regulator of chromatin, subfamily a, member 5 [Source:MGI Symbol;Acc:MGI:1935129]
Mthfs	ENSMUSG00000066442	protein_coding	570.224	0.602694	0.22679	0.00321069	0.0268319	5, 10-methenyltetrahydrofolate synthetase [Source:MGI Symbol;Acc:MGI:1340032]
Babam1	ENSMUSG00000031820	protein_coding	161.62	0.601232	0.238796	0.00459968	0.0352117	BRISC and BRCA1 A complex member 1 [Source:MGI Symbol;Acc:MGI:1915501]
Washc2	ENSMUSG00000024104	protein_coding	289.746	0.601038	0.225965	0.00305891	0.025802	WASH complex subunit 2 [Source:MGI Symbol;Acc:MGI:106463]
Rpl8	ENSMUSG00000003970	protein_coding	733.839	0.600509	0.222396	0.00257126	0.0227331	ribosomal protein L8 [Source:MGI Symbol;Acc:MGI:1350927]
Rpl4	ENSMUSG00000032399	protein_coding	1658.57	0.598943	0.150088	2.82097e-05	0.000554288	ribosomal protein L4 [Source:MGI Symbol;Acc:MGI:1915141]
Me2	ENSMUSG00000024556	protein_coding	208.032	0.598887	0.249409	0.00608536	0.0441922	malic enzyme 2, NAD(+)-dependent, mitochondrial [Source:MGI Symbol;Acc:MGI:2147351]
Rbbp4	ENSMUSG00000057236	protein_coding	449.599	0.598616	0.233494	0.00396111	0.031576	retinoblastoma binding protein 4, chromatin remodeling factor [Source:MGI Symbol;Acc:MGI:1194912]
Arpc1b	ENSMUSG00000029622	protein_coding	1138.16	0.597365	0.230464	0.00364304	0.0296234	actin related protein 2/3 complex, subunit 1B [Source:MGI Symbol;Acc:MGI:1343142]
Tnpo1	ENSMUSG00000009470	protein_coding	203.412	0.596996	0.251126	0.00620774	0.0448867	transportin 1 [Source:MGI Symbol;Acc:MGI:2681523]
Calr	ENSMUSG00000003814	protein_coding	1128.78	0.596121	0.219775	0.00259096	0.0228729	calreticulin [Source:MGI Symbol;Acc:MGI:88252]
Cfdp1	ENSMUSG00000031954	protein_coding	254.013	0.595453	0.224292	0.00346502	0.0284912	craniofacial development protein 1 [Source:MGI Symbol;Acc:MGI:1344403]
Frrs1	ENSMUSG00000033386	protein_coding	373.144	0.594064	0.222435	0.00333087	0.0275887	ferric-chelate reductase 1 [Source:MGI Symbol;Acc:MGI:108076]
Csnk2b	ENSMUSG00000024387	protein_coding	201.889	0.590152	0.250831	0.00706454	0.0496758	casein kinase 2, beta polypeptide [Source:MGI Symbol;Acc:MGI:88548]
Chchd2	ENSMUSG00000070493	protein_coding	1581.69	0.589546	0.248613	0.00672297	0.0476935	coiled-coil-helix-coiled-coil-helix domain containing 2 [Source:MGI Symbol;Acc:MGI:1261428]
Dst	ENSMUSG00000026131	protein_coding	621.845	0.588235	0.240814	0.00599298	0.0437104	dystonin [Source:MGI Symbol;Acc:MGI:104627]
Glrx5	ENSMUSG00000021102	protein_coding	339.073	0.587867	0.24728	0.00633044	0.0455497	glutaredoxin 5 [Source:MGI Symbol;Acc:MGI:1920296]
Itga6	ENSMUSG00000027111	protein_coding	753.458	-0.585872	0.196546	0.00123041	0.0128282	integrin alpha 6 [Source:MGI Symbol;Acc:MGI:96605]
Ubash3b	ENSMUSG00000032020	protein_coding	409.995	-0.591535	0.19172	0.000866876	0.00971926	ubiquitin associated and SH3 domain containing, B [Source:MGI Symbol;Acc:MGI:1920078]
Tusc3	ENSMUSG00000118664	protein_coding	137.856	-0.591713	0.245297	0.00632745	0.0455497	tumor suppressor candidate 3 [Source:MGI Symbol;Acc:MGI:1933134]
Man1a2	ENSMUSG00000008763	protein_coding	621.603	-0.603324	0.190217	0.000617035	0.00739058	mannosidase, alpha, class 1A, member 2 [Source:MGI Symbol;Acc:MGI:104676]
Dock10	ENSMUSG00000038608	protein_coding	774.494	-0.603945	0.175076	0.000268085	0.00373222	dedicator of cytokinesis 10 [Source:MGI Symbol;Acc:MGI:2146320]
Tmed5	ENSMUSG00000063406	protein_coding	756.291	-0.605874	0.187912	0.000476643	0.00603508	transmembrane p24 trafficking protein 5 [Source:MGI Symbol;Acc:MGI:1921586]
Rars2	ENSMUSG00000028292	protein_coding	161.57	-0.606607	0.237131	0.00408767	0.0323371	arginyl-tRNA synthetase 2, mitochondrial [Source:MGI Symbol;Acc:MGI:1923596]
Rasgrp3	ENSMUSG00000071042	protein_coding	673.89	-0.610828	0.174941	0.000208916	0.0030492	RAS, guanyl releasing protein 3 [Source:MGI Symbol;Acc:MGI:3028579]
Ctc1	ENSMUSG00000020898	protein_coding	558.379	-0.614024	0.208166	0.00125436	0.0130316	CTS telomere maintenance complex component 1 [Source:MGI Symbol;Acc:MGI:1916214]
Sft2d1	ENSMUSG00000073468	protein_coding	3087.42	-0.620705	0.233331	0.00294585	0.0251371	SFT2 domain containing 1 [Source:MGI Symbol;Acc:MGI:1918689]
Smim10l1	ENSMUSG00000072704	protein_coding	239.909	-0.621509	0.222141	0.00201073	0.0187807	small integral membrane protein 10 like 1 [Source:MGI Symbol;Acc:MGI:1914379]
Rnf13	ENSMUSG00000036503	protein_coding	1919.81	-0.622247	0.242906	0.00405414	0.0321866	ring finger protein 13 [Source:MGI Symbol;Acc:MGI:1346341]
Cnbp	ENSMUSG00000030057	protein_coding	2274.39	-0.622712	0.220048	0.00177575	0.0169464	cellular nucleic acid binding protein [Source:MGI Symbol;Acc:MGI:88431]
Smad1	ENSMUSG00000031681	protein_coding	165.507	-0.62487	0.245753	0.00446766	0.0344456	SMAD family member 1 [Source:MGI Symbol;Acc:MGI:109452]
Fam111a	ENSMUSG00000024691	protein_coding	533.573	-0.633743	0.224367	0.0017436	0.0167483	family with sequence similarity 111, member A [Source:MGI Symbol;Acc:MGI:1915508]
Aars	ENSMUSG00000031960	protein_coding	304.73	-0.634003	0.252457	0.0044174	0.0341926	alanyl-tRNA synthetase [Source:MGI Symbol;Acc:MGI:2384560]
Cd37	ENSMUSG00000030798	protein_coding	1476.09	-0.637528	0.197809	0.000480623	0.00607238	CD37 antigen [Source:MGI Symbol;Acc:MGI:88330]
BC035044	ENSMUSG00000090164	protein_coding	295.038	-0.638686	0.241542	0.00296414	0.0252565	cDNA sequence BC035044 [Source:MGI Symbol;Acc:MGI:2448540]
Mbnl1	ENSMUSG00000027763	protein_coding	2275.36	-0.639439	0.155759	1.50177e-05	0.000317369	muscleblind like splicing factor 1 [Source:MGI Symbol;Acc:MGI:1928482]
Bcdin3d	ENSMUSG00000037525	protein_coding	161.315	-0.641615	0.258956	0.004412	0.0341734	BCDIN3 domain containing [Source:MGI Symbol;Acc:MGI:1922534]
Arglu1	ENSMUSG00000040459	protein_coding	646.429	-0.643476	0.226627	0.00164083	0.0159337	arginine and glutamate rich 1 [Source:MGI Symbol;Acc:MGI:2442985]
Retreg1	ENSMUSG00000022270	protein_coding	494.913	-0.643966	0.216187	0.00105557	0.0113263	reticulophagy regulator 1 [Source:MGI Symbol;Acc:MGI:1913520]
Tbxas1	ENSMUSG00000029925	protein_coding	594.25	-0.644839	0.231933	0.00184039	0.0174674	thromboxane A synthase 1, platelet [Source:MGI Symbol;Acc:MGI:98497]
Kras	ENSMUSG00000030265	protein_coding	407.047	-0.645	0.276497	0.00685681	0.0483889	Kirsten rat sarcoma viral oncogene homolog [Source:MGI Symbol;Acc:MGI:96680]
Srsf6	ENSMUSG00000016921	protein_coding	421.625	-0.648229	0.238812	0.00233434	0.0211313	serine and arginine-rich splicing factor 6 [Source:MGI Symbol;Acc:MGI:1915246]
Asph	ENSMUSG00000028207	protein_coding	1091.79	-0.650385	0.261036	0.00500803	0.0378473	aspartate-beta-hydroxylase [Source:MGI Symbol;Acc:MGI:1914186]
Pld1	ENSMUSG00000027695	protein_coding	239.704	-0.651646	0.240737	0.00237662	0.0214316	phospholipase D1 [Source:MGI Symbol;Acc:MGI:109585]
Ndfip2	ENSMUSG00000053253	protein_coding	467.871	-0.652918	0.225752	0.0013599	0.0138335	Nedd4 family interacting protein 2 [Source:MGI Symbol;Acc:MGI:1923523]
Nr3c1	ENSMUSG00000024431	protein_coding	649.79	-0.654483	0.184563	0.000144247	0.00223307	nuclear receptor subfamily 3, group C, member 1 [Source:MGI Symbol;Acc:MGI:95824]
Scoc	ENSMUSG00000063253	protein_coding	1491.81	-0.655069	0.198505	0.00026135	0.00365145	short coiled-coil protein [Source:MGI Symbol;Acc:MGI:1927654]
Ociad1	ENSMUSG00000029152	protein_coding	852.833	-0.6551	0.21758	0.000930258	0.0102924	OCIA domain containing 1 [Source:MGI Symbol;Acc:MGI:1915345]
D6Wsu163e	ENSMUSG00000030347	protein_coding	176.932	-0.656659	0.268277	0.00504202	0.0380499	DNA segment, Chr 6, Wayne State University 163, expressed [Source:MGI Symbol;Acc:MGI:107893]
Far1	ENSMUSG00000030759	protein_coding	281.953	-0.656773	0.270019	0.00504801	0.0380707	fatty acyl CoA reductase 1 [Source:MGI Symbol;Acc:MGI:1914670]
Nol11	ENSMUSG00000018433	protein_coding	209.957	-0.659372	0.247807	0.00267856	0.0234349	nucleolar protein 11 [Source:MGI Symbol;Acc:MGI:1916229]
Rdx	ENSMUSG00000032050	protein_coding	411.855	-0.659611	0.221938	0.00100934	0.0109407	radixin [Source:MGI Symbol;Acc:MGI:97887]
Abce1	ENSMUSG00000058355	protein_coding	222.152	-0.659824	0.266449	0.00460599	0.0352117	ATP-binding cassette, sub-family E (OABP), member 1 [Source:MGI Symbol;Acc:MGI:1195458]
Atf4	ENSMUSG00000042406	protein_coding	286.083	-0.665852	0.216871	0.000747362	0.00860931	activating transcription factor 4 [Source:MGI Symbol;Acc:MGI:88096]
Ankrd10	ENSMUSG00000031508	protein_coding	235.71	-0.667516	0.249589	0.00249783	0.0222682	ankyrin repeat domain 10 [Source:MGI Symbol;Acc:MGI:1921840]
Ccnd1	ENSMUSG00000070348	protein_coding	211.986	-0.667671	0.273044	0.00474626	0.036156	cyclin D1 [Source:MGI Symbol;Acc:MGI:88313]
H2-Ob	ENSMUSG00000041538	protein_coding	235.881	-0.667741	0.221242	0.000892077	0.00995433	histocompatibility 2, O region beta locus [Source:MGI Symbol;Acc:MGI:95925]
Tspan13	ENSMUSG00000020577	protein_coding	871.338	-0.667837	0.247862	0.00225276	0.0205533	tetraspanin 13 [Source:MGI Symbol;Acc:MGI:1913359]
Arhgap12	ENSMUSG00000041225	protein_coding	255.047	-0.669411	0.249215	0.00214267	0.0198083	Rho GTPase activating protein 12 [Source:MGI Symbol;Acc:MGI:1922665]
Acer3	ENSMUSG00000030760	protein_coding	1259.63	-0.671133	0.234443	0.00142594	0.0143318	alkaline ceramidase 3 [Source:MGI Symbol;Acc:MGI:1913440]
Hpgds	ENSMUSG00000029919	protein_coding	2848.37	-0.674795	0.159162	8.10597e-06	0.000185663	hematopoietic prostaglandin D synthase [Source:MGI Symbol;Acc:MGI:1859384]
Txnip	ENSMUSG00000038393	protein_coding	822.574	-0.6767	0.240165	0.00176149	0.0168546	thioredoxin interacting protein [Source:MGI Symbol;Acc:MGI:1889549]
Med12l	ENSMUSG00000056476	protein_coding	254.304	-0.67927	0.242369	0.00161668	0.0157382	mediator complex subunit 12-like [Source:MGI Symbol;Acc:MGI:2139916]
Cd302	ENSMUSG00000060703	protein_coding	799.526	-0.679469	0.258035	0.0027457	0.02388	CD302 antigen [Source:MGI Symbol;Acc:MGI:1913455]
Ilf2	ENSMUSG00000001016	protein_coding	175.59	-0.681864	0.255509	0.00245759	0.0219779	interleukin enhancer binding factor 2 [Source:MGI Symbol;Acc:MGI:1915031]
B230307C23Rik	ENSMUSG00000080717	protein_coding	82.9525	-0.692493	0.305695	0.0068444	0.0483304	RIKEN cDNA B230307C23 gene [Source:MGI Symbol;Acc:MGI:3643396]
Cfl2	ENSMUSG00000062929	protein_coding	131.358	-0.693917	0.272498	0.00303827	0.0257202	cofilin 2, muscle [Source:MGI Symbol;Acc:MGI:101763]
Alox5ap	ENSMUSG00000060063	protein_coding	2166.5	-0.695161	0.216533	0.000436853	0.00560986	arachidonate 5-lipoxygenase activating protein [Source:MGI Symbol;Acc:MGI:107505]
Ptpro	ENSMUSG00000030223	protein_coding	355.175	-0.695231	0.237695	0.00116242	0.0122387	protein tyrosine phosphatase, receptor type, O [Source:MGI Symbol;Acc:MGI:1097152]
Mrps18b	ENSMUSG00000024436	protein_coding	263.43	-0.695867	0.220442	0.000500595	0.0062909	mitochondrial ribosomal protein S18B [Source:MGI Symbol;Acc:MGI:1914223]
Mesd	ENSMUSG00000038503	protein_coding	278.064	-0.695899	0.227433	0.000720177	0.00834524	mesoderm development LRP chaperone [Source:MGI Symbol;Acc:MGI:1891421]
Ifngr1	ENSMUSG00000020009	protein_coding	4045.69	-0.695972	0.202368	0.000113193	0.00182694	interferon gamma receptor 1 [Source:MGI Symbol;Acc:MGI:107655]
Mtarc2	ENSMUSG00000073481	protein_coding	583.562	-0.698127	0.224663	0.000604704	0.00729494	mitochondrial amidoxime reducing component 2 [Source:MGI Symbol;Acc:MGI:1914497]
Gtf2h2	ENSMUSG00000021639	protein_coding	1128.86	-0.699514	0.216026	0.000392784	0.00515666	general transcription factor II H, polypeptide 2 [Source:MGI Symbol;Acc:MGI:1345669]
Rsl24d1	ENSMUSG00000032215	protein_coding	245.049	-0.701194	0.292576	0.00476238	0.0362422	ribosomal L24 domain containing 1 [Source:MGI Symbol;Acc:MGI:2681840]
Calm2	ENSMUSG00000036438	protein_coding	6008.97	-0.701763	0.247156	0.0014185	0.0142822	calmodulin 2 [Source:MGI Symbol;Acc:MGI:103250]
Ctsf	ENSMUSG00000083282	protein_coding	362.029	-0.702725	0.276279	0.00332302	0.0275622	cathepsin F [Source:MGI Symbol;Acc:MGI:1861434]
Tmem245	ENSMUSG00000055296	protein_coding	167.485	-0.707443	0.296876	0.00506499	0.0381052	transmembrane protein 245 [Source:MGI Symbol;Acc:MGI:2445107]
Foxn3	ENSMUSG00000033713	protein_coding	432	-0.708856	0.179488	2.52135e-05	0.000503842	forkhead box N3 [Source:MGI Symbol;Acc:MGI:1918625]
Sdhaf1	ENSMUSG00000074211	protein_coding	146.834	-0.709143	0.308249	0.00583724	0.042787	succinate dehydrogenase complex assembly factor 1 [Source:MGI Symbol;Acc:MGI:1915582]
Tmem41b	ENSMUSG00000047554	protein_coding	187.803	-0.710611	0.251811	0.00148876	0.0147371	transmembrane protein 41B [Source:MGI Symbol;Acc:MGI:1289225]
Lims1	ENSMUSG00000019920	protein_coding	978.026	-0.711082	0.157559	2.23841e-06	6.04628e-05	LIM and senescent cell antigen-like domains 1 [Source:MGI Symbol;Acc:MGI:1195263]
Pwwp2a	ENSMUSG00000044950	protein_coding	312.154	-0.713025	0.244796	0.00109035	0.0116257	PWWP domain containing 2A [Source:MGI Symbol;Acc:MGI:1918052]
Mob3c	ENSMUSG00000028709	protein_coding	148.078	-0.714001	0.222384	0.000398569	0.00522678	MOB kinase activator 3C [Source:MGI Symbol;Acc:MGI:2140623]
Pttg1ip	ENSMUSG00000009291	protein_coding	657.389	-0.71463	0.292426	0.00420785	0.0330275	pituitary tumor-transforming 1 interacting protein [Source:MGI Symbol;Acc:MGI:2652132]
Klf3	ENSMUSG00000029178	protein_coding	449.96	-0.717057	0.187651	4.52657e-05	0.00084157	Kruppel-like factor 3 (basic) [Source:MGI Symbol;Acc:MGI:1342773]
Gpr84	ENSMUSG00000063234	protein_coding	986.035	-0.717401	0.259303	0.00183065	0.017403	G protein-coupled receptor 84 [Source:MGI Symbol;Acc:MGI:1934129]
Olfml3	ENSMUSG00000027848	protein_coding	4153.1	-0.718377	0.269851	0.0022958	0.0208629	olfactomedin-like 3 [Source:MGI Symbol;Acc:MGI:1914877]
Gnai3	ENSMUSG00000000001	protein_coding	208.42	-0.719072	0.273622	0.00251846	0.0223672	guanine nucleotide binding protein (G protein), alpha inhibiting 3 [Source:MGI Symbol;Acc:MGI:95773]
Anp32e	ENSMUSG00000015749	protein_coding	148.723	-0.719379	0.307786	0.00547365	0.0405775	acidic (leucine-rich) nuclear phosphoprotein 32 family, member E [Source:MGI Symbol;Acc:MGI:1913721]
Stk17b	ENSMUSG00000026094	protein_coding	158.889	-0.720263	0.25959	0.00166038	0.0160969	serine/threonine kinase 17b (apoptosis-inducing) [Source:MGI Symbol;Acc:MGI:2138162]
Cops4	ENSMUSG00000035297	protein_coding	917.007	-0.720447	0.254292	0.00100741	0.01094	COP9 signalosome subunit 4 [Source:MGI Symbol;Acc:MGI:1349414]
Sipa1	ENSMUSG00000056917	protein_coding	217.292	-0.721991	0.28716	0.00332388	0.0275622	signal-induced proliferation associated gene 1 [Source:MGI Symbol;Acc:MGI:107576]
Zbtb38	ENSMUSG00000040433	protein_coding	148.729	-0.722804	0.267161	0.00201046	0.0187807	zinc finger and BTB domain containing 38 [Source:MGI Symbol;Acc:MGI:2442866]
Appl1	ENSMUSG00000040760	protein_coding	220.384	-0.72311	0.278199	0.00269094	0.0234907	adaptor protein, phosphotyrosine interaction, PH domain and leucine zipper containing 1 [Source:MGI Symbol;Acc:MGI:1920243]
Selenop	ENSMUSG00000064373	protein_coding	4824.64	-0.724055	0.293025	0.00381217	0.0306591	selenoprotein P [Source:MGI Symbol;Acc:MGI:894288]
Mgat4a	ENSMUSG00000026110	protein_coding	397.207	-0.728807	0.282558	0.00280475	0.0242679	mannoside acetylglucosaminyltransferase 4, isoenzyme A [Source:MGI Symbol;Acc:MGI:2662992]
Mctp1	ENSMUSG00000021596	protein_coding	157.154	-0.729187	0.294975	0.00378048	0.0304459	multiple C2 domains, transmembrane 1 [Source:MGI Symbol;Acc:MGI:1926021]
Ceacam1	ENSMUSG00000074272	protein_coding	210.671	-0.729242	0.250955	0.00110141	0.0117225	CEA cell adhesion molecule 1 [Source:MGI Symbol;Acc:MGI:1347245]
Nae1	ENSMUSG00000031878	protein_coding	238.497	-0.731127	0.326694	0.00666959	0.0473521	NEDD8 activating enzyme E1 subunit 1 [Source:MGI Symbol;Acc:MGI:2384561]
Ythdf2	ENSMUSG00000040025	protein_coding	502.901	-0.731737	0.254488	0.00126544	0.0131119	YTH N6-methyladenosine RNA binding protein 2 [Source:MGI Symbol;Acc:MGI:2444233]
Slco2b1	ENSMUSG00000030737	protein_coding	1031.85	-0.732038	0.220623	0.000282608	0.00391124	solute carrier organic anion transporter family, member 2b1 [Source:MGI Symbol;Acc:MGI:1351872]
Nptn	ENSMUSG00000032336	protein_coding	1031.84	-0.733589	0.16873	4.40552e-06	0.000110373	neuroplastin [Source:MGI Symbol;Acc:MGI:108077]
Ralb	ENSMUSG00000004451	protein_coding	321.014	-0.736734	0.242773	0.000724172	0.00838328	v-ral simian leukemia viral oncogene B [Source:MGI Symbol;Acc:MGI:1927244]
Brix1	ENSMUSG00000022247	protein_coding	445.491	-0.736798	0.261256	0.00137991	0.0139534	BRX1, biogenesis of ribosomes [Source:MGI Symbol;Acc:MGI:1915082]
Lpcat3	ENSMUSG00000004270	protein_coding	326.773	-0.739442	0.224346	0.000293351	0.00403615	lysophosphatidylcholine acyltransferase 3 [Source:MGI Symbol;Acc:MGI:1315211]
Prkag1	ENSMUSG00000067713	protein_coding	138.286	-0.740263	0.301213	0.0038152	0.0306625	protein kinase, AMP-activated, gamma 1 non-catalytic subunit [Source:MGI Symbol;Acc:MGI:108411]
Lpxn	ENSMUSG00000024696	protein_coding	549.696	-0.740387	0.247485	0.000822904	0.00930659	leupaxin [Source:MGI Symbol;Acc:MGI:2147677]
Maml2	ENSMUSG00000031925	protein_coding	129.077	-0.740983	0.287292	0.00276124	0.0239267	mastermind like transcriptional coactivator 2 [Source:MGI Symbol;Acc:MGI:2389460]
Bcl7b	ENSMUSG00000029681	protein_coding	167.913	-0.745507	0.288786	0.00258676	0.0228529	B cell CLL/lymphoma 7B [Source:MGI Symbol;Acc:MGI:1332238]
Herpud1	ENSMUSG00000031770	protein_coding	802.497	-0.74624	0.286536	0.00271131	0.0236335	homocysteine-inducible, endoplasmic reticulum stress-inducible, ubiquitin-like domain member 1 [Source:MGI Symbol;Acc:MGI:1927406]
Asf1a	ENSMUSG00000019857	protein_coding	184.892	-0.747359	0.295189	0.00292897	0.0250784	anti-silencing function 1A histone chaperone [Source:MGI Symbol;Acc:MGI:1913653]
Lefty1	ENSMUSG00000038793	protein_coding	112.538	-0.748062	0.314542	0.00445884	0.0344001	left right determination factor 1 [Source:MGI Symbol;Acc:MGI:107405]
Sgk1	ENSMUSG00000019970	protein_coding	1794.27	-0.751426	0.244766	0.000659221	0.00781619	serum/glucocorticoid regulated kinase 1 [Source:MGI Symbol;Acc:MGI:1340062]
Mzt1	ENSMUSG00000033186	protein_coding	163.399	-0.754097	0.269755	0.00144983	0.0144765	mitotic spindle organizing protein 1 [Source:MGI Symbol;Acc:MGI:1924039]
Evi5	ENSMUSG00000011831	protein_coding	242.138	-0.754582	0.250445	0.000642936	0.007654	ecotropic viral integration site 5 [Source:MGI Symbol;Acc:MGI:104736]
Chst12	ENSMUSG00000036599	protein_coding	294.939	-0.755676	0.283427	0.00207471	0.0193168	carbohydrate sulfotransferase 12 [Source:MGI Symbol;Acc:MGI:1929064]
Fam118b	ENSMUSG00000050471	protein_coding	148.761	-0.757196	0.28354	0.00194488	0.0183111	family with sequence similarity 118, member B [Source:MGI Symbol;Acc:MGI:1924483]
Thumpd1	ENSMUSG00000030942	protein_coding	162.234	-0.758872	0.323396	0.00513712	0.0385202	THUMP domain containing 1 [Source:MGI Symbol;Acc:MGI:2444479]
Rgs10	ENSMUSG00000030844	protein_coding	3929.99	-0.761108	0.213229	0.000103712	0.00169189	regulator of G-protein signalling 10 [Source:MGI Symbol;Acc:MGI:1915115]
Cttnbp2nl	ENSMUSG00000062127	protein_coding	1261.8	-0.761342	0.261383	0.0010119	0.0109584	CTTNBP2 N-terminal like [Source:MGI Symbol;Acc:MGI:1933137]
Mfap3	ENSMUSG00000020522	protein_coding	451.917	-0.762262	0.187946	1.63323e-05	0.000342688	microfibrillar-associated protein 3 [Source:MGI Symbol;Acc:MGI:1924068]
Dnal4	ENSMUSG00000022420	protein_coding	63.0774	-0.767307	0.330656	0.00505696	0.0381052	dynein, axonemal, light chain 4 [Source:MGI Symbol;Acc:MGI:1859217]
Sla	ENSMUSG00000022372	protein_coding	410.904	-0.767427	0.275622	0.00143138	0.0143504	src-like adaptor [Source:MGI Symbol;Acc:MGI:104295]
Zfp1	ENSMUSG00000055835	protein_coding	60.1447	-0.768135	0.350225	0.00681635	0.0482482	zinc finger protein 1 [Source:MGI Symbol;Acc:MGI:99154]
Ssbp2	ENSMUSG00000003992	protein_coding	314.478	-0.768898	0.21399	9.30729e-05	0.00153166	single-stranded DNA binding protein 2 [Source:MGI Symbol;Acc:MGI:1914220]
Nfam1	ENSMUSG00000058099	protein_coding	333.173	-0.769419	0.2397	0.000373688	0.0049558	Nfat activating molecule with ITAM motif 1 [Source:MGI Symbol;Acc:MGI:1921289]
Ank2	ENSMUSG00000032826	protein_coding	148.698	-0.769671	0.30463	0.00300337	0.0254982	ankyrin 2, brain [Source:MGI Symbol;Acc:MGI:88025]
Yae1d1	ENSMUSG00000075054	protein_coding	241.595	-0.771579	0.225402	0.000169713	0.00254191	Yae1 domain containing 1 [Source:MGI Symbol;Acc:MGI:1914258]
Mef2a	ENSMUSG00000030557	protein_coding	1810.89	-0.774631	0.212667	7.62658e-05	0.00128939	myocyte enhancer factor 2A [Source:MGI Symbol;Acc:MGI:99532]
Serinc3	ENSMUSG00000017707	protein_coding	12586.2	-0.775369	0.240415	0.000344539	0.00465326	serine incorporator 3 [Source:MGI Symbol;Acc:MGI:1349457]
Tiprl	ENSMUSG00000040843	protein_coding	255.3	-0.777476	0.298333	0.00237944	0.0214405	TIP41, TOR signalling pathway regulator-like (S. cerevisiae) [Source:MGI Symbol;Acc:MGI:1915087]
Ctnna1	ENSMUSG00000037815	protein_coding	175.381	-0.778671	0.266864	0.000925861	0.0102631	catenin (cadherin associated protein), alpha 1 [Source:MGI Symbol;Acc:MGI:88274]
Rnpc3	ENSMUSG00000027981	protein_coding	290.503	-0.779037	0.268935	0.000976415	0.0107123	RNA-binding region (RNP1, RRM) containing 3 [Source:MGI Symbol;Acc:MGI:1914475]
Pip4k2a	ENSMUSG00000026737	protein_coding	455.265	-0.782251	0.209728	5.43717e-05	0.000981363	phosphatidylinositol-5-phosphate 4-kinase, type II, alpha [Source:MGI Symbol;Acc:MGI:1298206]
Sqor	ENSMUSG00000005803	protein_coding	210.415	-0.783136	0.267764	0.000900075	0.010014	sulfide quinone oxidoreductase [Source:MGI Symbol;Acc:MGI:1929899]
Tgfbr1	ENSMUSG00000007613	protein_coding	3456.67	-0.784136	0.228892	0.000167437	0.00251584	transforming growth factor, beta receptor I [Source:MGI Symbol;Acc:MGI:98728]
Tlcd2	ENSMUSG00000038217	protein_coding	66.075	-0.785008	0.327866	0.00399546	0.0317851	TLC domain containing 2 [Source:MGI Symbol;Acc:MGI:1917141]
Smpd5	ENSMUSG00000071724	protein_coding	162.45	-0.785116	0.362683	0.00699862	0.0492713	sphingomyelin phosphodiesterase 5 [Source:MGI Symbol;Acc:MGI:3709877]
Abraxas1	ENSMUSG00000035234	protein_coding	101.929	-0.7861	0.30174	0.00233225	0.0211287	BRCA1 A complex subunit [Source:MGI Symbol;Acc:MGI:1917931]
Imp3	ENSMUSG00000032288	protein_coding	199.377	-0.78666	0.265375	0.000794308	0.00903497	IMP3, U3 small nucleolar ribonucleoprotein [Source:MGI Symbol;Acc:MGI:1916119]
Snx18	ENSMUSG00000042364	protein_coding	402.604	-0.788835	0.225329	0.000122209	0.00193786	sorting nexin 18 [Source:MGI Symbol;Acc:MGI:2137642]
Cyp27a1	ENSMUSG00000026170	protein_coding	150.057	-0.789221	0.337341	0.00463324	0.035397	cytochrome P450, family 27, subfamily a, polypeptide 1 [Source:MGI Symbol;Acc:MGI:88594]
Slc35a1	ENSMUSG00000028293	protein_coding	196.363	-0.792184	0.297733	0.00195503	0.0183783	solute carrier family 35 (CMP-sialic acid transporter), member 1 [Source:MGI Symbol;Acc:MGI:1345622]
Mettl7a1	ENSMUSG00000054619	protein_coding	70.9987	-0.798658	0.320389	0.00303793	0.0257202	methyltransferase like 7A1 [Source:MGI Symbol;Acc:MGI:1916523]
Mettl21a	ENSMUSG00000025956	protein_coding	151.774	-0.799029	0.372957	0.00709726	0.0498761	methyltransferase like 21A [Source:MGI Symbol;Acc:MGI:1914349]
Fam122a	ENSMUSG00000074922	protein_coding	234.603	-0.800759	0.272555	0.000811465	0.00920339	family with sequence similarity 122, member A [Source:MGI Symbol;Acc:MGI:1915284]
Plxdc2	ENSMUSG00000026748	protein_coding	1601.18	-0.806047	0.210901	3.5417e-05	0.000677768	plexin domain containing 2 [Source:MGI Symbol;Acc:MGI:1914698]
Cebpg	ENSMUSG00000056216	protein_coding	647.55	-0.808885	0.219611	6.05108e-05	0.00106757	CCAAT/enhancer binding protein (C/EBP), gamma [Source:MGI Symbol;Acc:MGI:104982]
Arsb	ENSMUSG00000042082	protein_coding	302.881	-0.810448	0.317683	0.00253337	0.0224827	arylsulfatase B [Source:MGI Symbol;Acc:MGI:88075]
Rdh14	ENSMUSG00000020621	protein_coding	253.612	-0.81312	0.257344	0.000435234	0.00560746	retinol dehydrogenase 14 (all-trans and 9-cis) [Source:MGI Symbol;Acc:MGI:1920402]
Saraf	ENSMUSG00000031532	protein_coding	1055.1	-0.816993	0.191796	4.86061e-06	0.000119732	store-operated calcium entry-associated regulatory factor [Source:MGI Symbol;Acc:MGI:1915137]
Tmem37	ENSMUSG00000050777	protein_coding	1089.15	-0.820625	0.308822	0.00182797	0.0173916	transmembrane protein 37 [Source:MGI Symbol;Acc:MGI:2157899]
Tsen34	ENSMUSG00000035585	protein_coding	189.036	-0.820806	0.262893	0.000423331	0.00549022	tRNA splicing endonuclease subunit 34 [Source:MGI Symbol;Acc:MGI:1913328]
Tut4	ENSMUSG00000034610	protein_coding	254.621	-0.824561	0.296952	0.00129882	0.0133987	terminal uridylyl transferase 4 [Source:MGI Symbol;Acc:MGI:2445126]
Gna15	ENSMUSG00000034792	protein_coding	556.238	-0.824991	0.242005	0.000155176	0.00237412	guanine nucleotide binding protein, alpha 15 [Source:MGI Symbol;Acc:MGI:95770]
Trmt10c	ENSMUSG00000044763	protein_coding	203.618	-0.828383	0.351564	0.00433891	0.0337401	tRNA methyltransferase 10C, mitochondrial RNase P subunit [Source:MGI Symbol;Acc:MGI:1196261]
Rrp1b	ENSMUSG00000058392	protein_coding	69.1528	-0.830468	0.358913	0.00445009	0.0343552	ribosomal RNA processing 1B [Source:MGI Symbol;Acc:MGI:1919712]
Rpp14	ENSMUSG00000023156	protein_coding	114.135	-0.830691	0.343184	0.00337611	0.0278186	ribonuclease P 14 subunit [Source:MGI Symbol;Acc:MGI:1914303]
Obi1	ENSMUSG00000022120	protein_coding	72.8269	-0.831392	0.370981	0.0053111	0.0395973	ORC ubiquitin ligase 1 [Source:MGI Symbol;Acc:MGI:1919736]
1700017B05Rik	ENSMUSG00000032300	protein_coding	354.322	-0.831712	0.260603	0.000346442	0.00467359	RIKEN cDNA 1700017B05 gene [Source:MGI Symbol;Acc:MGI:1921461]
Arl10	ENSMUSG00000025870	protein_coding	100.682	-0.833538	0.305731	0.0014109	0.0142179	ADP-ribosylation factor-like 10 [Source:MGI Symbol;Acc:MGI:1930788]
Xbp1	ENSMUSG00000020484	protein_coding	1064.75	-0.834958	0.27011	0.000432121	0.00557958	X-box binding protein 1 [Source:MGI Symbol;Acc:MGI:98970]
Rab3ip	ENSMUSG00000064181	protein_coding	78.0896	-0.836168	0.338405	0.00290214	0.0249088	RAB3A interacting protein [Source:MGI Symbol;Acc:MGI:105933]
Apbb1ip	ENSMUSG00000026786	protein_coding	941.181	-0.838359	0.199332	6.61668e-06	0.000154873	amyloid beta (A4) precursor protein-binding, family B, member 1 interacting protein [Source:MGI Symbol;Acc:MGI:1861354]
Tk2	ENSMUSG00000035824	protein_coding	165.312	-0.838917	0.29283	0.000952467	0.0104913	thymidine kinase 2, mitochondrial [Source:MGI Symbol;Acc:MGI:1913266]
Rptor	ENSMUSG00000025583	protein_coding	118.4	-0.839959	0.355813	0.00380881	0.0306531	regulatory associated protein of MTOR, complex 1 [Source:MGI Symbol;Acc:MGI:1921620]
Usp10	ENSMUSG00000031826	protein_coding	103.601	-0.840166	0.3636	0.00460516	0.0352117	ubiquitin specific peptidase 10 [Source:MGI Symbol;Acc:MGI:894652]
Sde2	ENSMUSG00000038806	protein_coding	228.99	-0.844444	0.311095	0.00146346	0.0145726	SDE2 telomere maintenance homolog (S. pombe) [Source:MGI Symbol;Acc:MGI:2384788]
Gmeb1	ENSMUSG00000028901	protein_coding	85.5232	-0.844974	0.36028	0.00383913	0.0307771	glucocorticoid modulatory element binding protein 1 [Source:MGI Symbol;Acc:MGI:2135604]
Tacc1	ENSMUSG00000065954	protein_coding	489.256	-0.845113	0.195743	3.95838e-06	0.000100456	transforming, acidic coiled-coil containing protein 1 [Source:MGI Symbol;Acc:MGI:2443510]
Rin2	ENSMUSG00000001768	protein_coding	517.14	-0.847932	0.281565	0.000579519	0.00705262	Ras and Rab interactor 2 [Source:MGI Symbol;Acc:MGI:1921280]
Sgce	ENSMUSG00000004631	protein_coding	798.663	-0.847932	0.232675	6.99746e-05	0.00119333	sarcoglycan, epsilon [Source:MGI Symbol;Acc:MGI:1329042]
Poglut3	ENSMUSG00000034487	protein_coding	75.6783	-0.849021	0.350154	0.00316906	0.0265928	protein O-glucosyltransferase 3 [Source:MGI Symbol;Acc:MGI:1923765]
Slc25a45	ENSMUSG00000024818	protein_coding	155.119	-0.849406	0.314963	0.00148108	0.0146735	solute carrier family 25, member 45 [Source:MGI Symbol;Acc:MGI:2147731]
Zdhhc20	ENSMUSG00000021969	protein_coding	557.406	-0.849815	0.229577	5.12389e-05	0.000931794	zinc finger, DHHC domain containing 20 [Source:MGI Symbol;Acc:MGI:1923215]
Phf14	ENSMUSG00000029629	protein_coding	520.371	-0.854248	0.275136	0.000433216	0.00558759	PHD finger protein 14 [Source:MGI Symbol;Acc:MGI:1923539]
Clip1	ENSMUSG00000049550	protein_coding	495.646	-0.858315	0.286402	0.000609379	0.00732877	CAP-GLY domain containing linker protein 1 [Source:MGI Symbol;Acc:MGI:1928401]
Sall3	ENSMUSG00000024565	protein_coding	316.625	-0.864608	0.319858	0.00145012	0.0144765	spalt like transcription factor 3 [Source:MGI Symbol;Acc:MGI:109295]
Slc25a37	ENSMUSG00000034248	protein_coding	96.7278	-0.868682	0.377354	0.00412302	0.0325255	solute carrier family 25, member 37 [Source:MGI Symbol;Acc:MGI:1914962]
Wdfy2	ENSMUSG00000014547	protein_coding	114.179	-0.869722	0.335737	0.00186683	0.0176897	WD repeat and FYVE domain containing 2 [Source:MGI Symbol;Acc:MGI:2442811]
Ets1	ENSMUSG00000032035	protein_coding	110.145	-0.871097	0.41311	0.00641544	0.0459923	E26 avian leukemia oncogene 1, 5' domain [Source:MGI Symbol;Acc:MGI:95455]
Tmem135	ENSMUSG00000039428	protein_coding	365.295	-0.874483	0.261619	0.000185835	0.002764	transmembrane protein 135 [Source:MGI Symbol;Acc:MGI:1920009]
Zfp266	ENSMUSG00000060510	protein_coding	127.591	-0.877924	0.328342	0.00149439	0.014768	zinc finger protein 266 [Source:MGI Symbol;Acc:MGI:1924769]
Fam199x	ENSMUSG00000042595	protein_coding	67.3605	-0.878059	0.361807	0.00293743	0.0251016	family with sequence similarity 199, X-linked [Source:MGI Symbol;Acc:MGI:2384304]
Mtdh	ENSMUSG00000022255	protein_coding	1440.06	-0.878461	0.1905	6.31221e-07	1.92645e-05	metadherin [Source:MGI Symbol;Acc:MGI:1914404]
Lztr1	ENSMUSG00000022761	protein_coding	85.4282	-0.880412	0.411946	0.00595176	0.0434908	leucine-zipper-like transcriptional regulator, 1 [Source:MGI Symbol;Acc:MGI:1914113]
Mettl16	ENSMUSG00000010554	protein_coding	70.7623	-0.88236	0.408772	0.00541106	0.040215	methyltransferase like 16 [Source:MGI Symbol;Acc:MGI:1914743]
Pgrmc1	ENSMUSG00000006373	protein_coding	347.496	-0.882737	0.274005	0.000276859	0.00384072	progesterone receptor membrane component 1 [Source:MGI Symbol;Acc:MGI:1858305]
Fam107b	ENSMUSG00000026655	protein_coding	76.1021	-0.882751	0.408297	0.0055183	0.0407542	family with sequence similarity 107, member B [Source:MGI Symbol;Acc:MGI:1913790]
Tfpi	ENSMUSG00000027082	protein_coding	162.31	-0.882769	0.303645	0.000765409	0.00878277	tissue factor pathway inhibitor [Source:MGI Symbol;Acc:MGI:1095418]
C5ar2	ENSMUSG00000074361	protein_coding	74.5705	-0.883276	0.375119	0.00359326	0.0292794	complement component 5a receptor 2 [Source:MGI Symbol;Acc:MGI:2442013]
Rbmx	ENSMUSG00000031134	protein_coding	146.743	-0.884622	0.302476	0.000785217	0.00896627	RNA binding motif protein, X chromosome [Source:MGI Symbol;Acc:MGI:1343044]
Cyp4f13	ENSMUSG00000024055	protein_coding	251.935	-0.885886	0.300908	0.000672846	0.00793769	cytochrome P450, family 4, subfamily f, polypeptide 13 [Source:MGI Symbol;Acc:MGI:2158641]
Evi2	ENSMUSG00000070354	protein_coding	89.4011	-0.888549	0.399152	0.00474797	0.036156	ecotropic viral integration site 2 [Source:MGI Symbol;Acc:MGI:5439444]
Cd80	ENSMUSG00000075122	protein_coding	91.0823	-0.888864	0.391019	0.00426113	0.033368	CD80 antigen [Source:MGI Symbol;Acc:MGI:101775]
Kcnj2	ENSMUSG00000041695	protein_coding	107.04	-0.889649	0.316518	0.000993352	0.0108374	potassium inwardly-rectifying channel, subfamily J, member 2 [Source:MGI Symbol;Acc:MGI:104744]
Cd34	ENSMUSG00000016494	protein_coding	905.303	-0.891015	0.340366	0.00175655	0.0168211	CD34 antigen [Source:MGI Symbol;Acc:MGI:88329]
Mef2c	ENSMUSG00000005583	protein_coding	2007.8	-0.893769	0.198283	1.51757e-06	4.24559e-05	myocyte enhancer factor 2C [Source:MGI Symbol;Acc:MGI:99458]
AI467606	ENSMUSG00000045165	protein_coding	131.881	-0.895089	0.376511	0.00336879	0.0277778	expressed sequence AI467606 [Source:MGI Symbol;Acc:MGI:2141979]
Sesn1	ENSMUSG00000038332	protein_coding	364.011	-0.895958	0.348899	0.00199381	0.0186671	sestrin 1 [Source:MGI Symbol;Acc:MGI:2155278]
Trim13	ENSMUSG00000035235	protein_coding	83.1009	-0.897433	0.41221	0.00513426	0.0385202	tripartite motif-containing 13 [Source:MGI Symbol;Acc:MGI:1913847]
Abi3	ENSMUSG00000018381	protein_coding	944.741	-0.897786	0.224427	1.42106e-05	0.000302491	ABI family member 3 [Source:MGI Symbol;Acc:MGI:1913860]
Akirin2	ENSMUSG00000028291	protein_coding	180.793	-0.898676	0.284896	0.000359534	0.00480605	akirin 2 [Source:MGI Symbol;Acc:MGI:1889364]
Fmnl3	ENSMUSG00000023008	protein_coding	185.956	-0.899925	0.287355	0.0003775	0.00499508	formin-like 3 [Source:MGI Symbol;Acc:MGI:109569]
Mfng	ENSMUSG00000018169	protein_coding	150.955	-0.900354	0.302508	0.000594202	0.0071904	MFNG O-fucosylpeptide 3-beta-N-acetylglucosaminyltransferase [Source:MGI Symbol;Acc:MGI:1095404]
Rnf167	ENSMUSG00000040746	protein_coding	525.133	-0.90041	0.338158	0.0015194	0.0149648	ring finger protein 167 [Source:MGI Symbol;Acc:MGI:1917760]
Tmem41a	ENSMUSG00000022856	protein_coding	122.115	-0.903958	0.359892	0.00220094	0.0202348	transmembrane protein 41a [Source:MGI Symbol;Acc:MGI:1913914]
Sik2	ENSMUSG00000037112	protein_coding	65.4689	-0.914263	0.395913	0.00373094	0.0301503	salt inducible kinase 2 [Source:MGI Symbol;Acc:MGI:2445031]
Strip1	ENSMUSG00000014601	protein_coding	61.712	-0.915771	0.428848	0.00545024	0.0404806	striatin interacting protein 1 [Source:MGI Symbol;Acc:MGI:2443884]
Ogfrl1	ENSMUSG00000026158	protein_coding	457.702	-0.916466	0.203701	1.50195e-06	4.222e-05	opioid growth factor receptor-like 1 [Source:MGI Symbol;Acc:MGI:1917405]
Wdr44	ENSMUSG00000036769	protein_coding	239.254	-0.91838	0.288189	0.000295159	0.00405154	WD repeat domain 44 [Source:MGI Symbol;Acc:MGI:1919654]
Rraga	ENSMUSG00000070934	protein_coding	69.9348	-0.921152	0.415937	0.00455871	0.0350326	Ras-related GTP binding A [Source:MGI Symbol;Acc:MGI:1915691]
Anxa3	ENSMUSG00000029484	protein_coding	3210.05	-0.922481	0.18151	8.37149e-08	3.35717e-06	annexin A3 [Source:MGI Symbol;Acc:MGI:1201378]
Tmcc3	ENSMUSG00000020023	protein_coding	1606.69	-0.924082	0.333832	0.00107098	0.0114609	transmembrane and coiled coil domains 3 [Source:MGI Symbol;Acc:MGI:2442900]
Rubcnl	ENSMUSG00000034959	protein_coding	168.088	-0.925386	0.276046	0.000165176	0.00248823	RUN and cysteine rich domain containing beclin 1 interacting protein like [Source:MGI Symbol;Acc:MGI:2685590]
Fam117b	ENSMUSG00000041040	protein_coding	134.448	-0.927723	0.319779	0.000703931	0.00820555	family with sequence similarity 117, member B [Source:MGI Symbol;Acc:MGI:1920000]
Btbd19	ENSMUSG00000073771	protein_coding	83.5209	-0.927913	0.341006	0.00120345	0.0126029	BTB (POZ) domain containing 19 [Source:MGI Symbol;Acc:MGI:1925861]
Zfp157	ENSMUSG00000036898	protein_coding	152.44	-0.930108	0.351444	0.00144737	0.0144737	zinc finger protein 157 [Source:MGI Symbol;Acc:MGI:1919404]
Slmap	ENSMUSG00000021870	protein_coding	212.174	-0.930454	0.377758	0.00243086	0.0218201	sarcolemma associated protein [Source:MGI Symbol;Acc:MGI:1933549]
Ube2e3	ENSMUSG00000027011	protein_coding	178.799	-0.940387	0.235672	1.35572e-05	0.000290688	ubiquitin-conjugating enzyme E2E 3 [Source:MGI Symbol;Acc:MGI:107412]
Reep6	ENSMUSG00000035504	protein_coding	124.397	-0.943292	0.383451	0.0023676	0.021416	receptor accessory protein 6 [Source:MGI Symbol;Acc:MGI:1917585]
Ubald1	ENSMUSG00000039568	protein_coding	56.5675	-0.944893	0.366041	0.00169788	0.0163928	UBA-like domain containing 1 [Source:MGI Symbol;Acc:MGI:1916255]
Evi2a	ENSMUSG00000078771	protein_coding	2372.17	-0.946224	0.242449	1.94222e-05	0.000399668	ecotropic viral integration site 2a [Source:MGI Symbol;Acc:MGI:95458]
Ublcp1	ENSMUSG00000041231	protein_coding	184.743	-0.948872	0.350696	0.00128043	0.0132556	ubiquitin-like domain containing CTD phosphatase 1 [Source:MGI Symbol;Acc:MGI:1933105]
Zfp658	ENSMUSG00000056592	protein_coding	108.622	-0.9503	0.334277	0.00082294	0.00930659	zinc finger protein 658 [Source:MGI Symbol;Acc:MGI:2652821]
Kbtbd2	ENSMUSG00000059486	protein_coding	186.003	-0.95043	0.371476	0.00186424	0.0176794	kelch repeat and BTB (POZ) domain containing 2 [Source:MGI Symbol;Acc:MGI:2384811]
Nav2	ENSMUSG00000052512	protein_coding	162.957	-0.952219	0.361375	0.00142916	0.0143404	neuron navigator 2 [Source:MGI Symbol;Acc:MGI:2183691]
Cyp20a1	ENSMUSG00000049439	protein_coding	138.886	-0.953631	0.263749	6.00058e-05	0.00106025	cytochrome P450, family 20, subfamily a, polypeptide 1 [Source:MGI Symbol;Acc:MGI:1925201]
Fmo1	ENSMUSG00000040181	protein_coding	159.325	-0.955266	0.307953	0.000357512	0.00479539	flavin containing monooxygenase 1 [Source:MGI Symbol;Acc:MGI:1310002]
Clstn1	ENSMUSG00000039953	protein_coding	97.969	-0.955719	0.418556	0.00361485	0.0294145	calsyntenin 1 [Source:MGI Symbol;Acc:MGI:1929895]
Dennd2c	ENSMUSG00000007379	protein_coding	44.0634	-0.957674	0.433275	0.00427213	0.0333983	DENN/MADD domain containing 2C [Source:MGI Symbol;Acc:MGI:3036254]
Rin3	ENSMUSG00000044456	protein_coding	61.42	-0.958577	0.372864	0.00171155	0.0164952	Ras and Rab interactor 3 [Source:MGI Symbol;Acc:MGI:2385708]
Nop58	ENSMUSG00000026020	protein_coding	189.046	-0.961424	0.323686	0.000567531	0.00696085	NOP58 ribonucleoprotein [Source:MGI Symbol;Acc:MGI:1933184]
Lpin1	ENSMUSG00000020593	protein_coding	65.9497	-0.962013	0.413945	0.0032388	0.0270284	lipin 1 [Source:MGI Symbol;Acc:MGI:1891340]
Rint1	ENSMUSG00000028999	protein_coding	65.717	-0.963011	0.414364	0.00327739	0.0272922	RAD50 interactor 1 [Source:MGI Symbol;Acc:MGI:1916233]
C5ar1	ENSMUSG00000049130	protein_coding	882.011	-0.964981	0.327405	0.000578505	0.00705262	complement component 5a receptor 1 [Source:MGI Symbol;Acc:MGI:88232]
Srgap2	ENSMUSG00000026425	protein_coding	1042.9	-0.965328	0.189487	6.8485e-08	2.83345e-06	SLIT-ROBO Rho GTPase activating protein 2 [Source:MGI Symbol;Acc:MGI:109605]
Cysltr1	ENSMUSG00000052821	protein_coding	520.949	-0.965428	0.279184	0.000114814	0.00184803	cysteinyl leukotriene receptor 1 [Source:MGI Symbol;Acc:MGI:1926218]
Slc7a8	ENSMUSG00000022180	protein_coding	268.079	-0.968205	0.283154	0.000119529	0.00190759	solute carrier family 7 (cationic amino acid transporter, y+ system), member 8 [Source:MGI Symbol;Acc:MGI:1355323]
Soga1	ENSMUSG00000055485	protein_coding	103.804	-0.969363	0.416196	0.00314015	0.0263926	suppressor of glucose, autophagy associated 1 [Source:MGI Symbol;Acc:MGI:2444575]
Rhobtb1	ENSMUSG00000019944	protein_coding	56.3174	-0.972629	0.417502	0.00308535	0.0259877	Rho-related BTB domain containing 1 [Source:MGI Symbol;Acc:MGI:1916538]
Slc29a1	ENSMUSG00000023942	protein_coding	323.931	-0.973099	0.266606	4.93136e-05	0.000902547	solute carrier family 29 (nucleoside transporters), member 1 [Source:MGI Symbol;Acc:MGI:1927073]
Ywhah	ENSMUSG00000018965	protein_coding	4007.22	-0.980428	0.20881	3.63651e-07	1.20363e-05	tyrosine 3-monooxygenase/tryptophan 5-monooxygenase activation protein, eta polypeptide [Source:MGI Symbol;Acc:MGI:109194]
Nt5c3b	ENSMUSG00000017176	protein_coding	46.7249	-0.980791	0.469023	0.00532422	0.03967	5'-nucleotidase, cytosolic IIIB [Source:MGI Symbol;Acc:MGI:1915356]
Iffo1	ENSMUSG00000038271	protein_coding	161.624	-0.983412	0.329396	0.000487049	0.00614038	intermediate filament family orphan 1 [Source:MGI Symbol;Acc:MGI:2444516]
Zfyve21	ENSMUSG00000021286	protein_coding	188.845	-0.983864	0.265886	4.04286e-05	0.000764206	zinc finger, FYVE domain containing 21 [Source:MGI Symbol;Acc:MGI:1915770]
Ccr5	ENSMUSG00000079227	protein_coding	568.398	-0.984723	0.21283	7.3395e-07	2.21694e-05	chemokine (C-C motif) receptor 5 [Source:MGI Symbol;Acc:MGI:107182]
Hdac9	ENSMUSG00000004698	protein_coding	70.467	-0.993026	0.467354	0.00487542	0.0370066	histone deacetylase 9 [Source:MGI Symbol;Acc:MGI:1931221]
Mettl3	ENSMUSG00000022160	protein_coding	304.065	-0.99383	0.363282	0.000995286	0.0108384	methyltransferase like 3 [Source:MGI Symbol;Acc:MGI:1927165]
Gprasp1	ENSMUSG00000043384	protein_coding	68.8996	-0.99469	0.433524	0.00335683	0.0276985	G protein-coupled receptor associated sorting protein 1 [Source:MGI Symbol;Acc:MGI:1917418]
Gm2237	ENSMUSG00000093979	protein_coding	139.218	-0.998171	0.392758	0.00176541	0.0168784	predicted gene 2237 [Source:MGI Symbol;Acc:MGI:3780407]
Sipa1l1	ENSMUSG00000042700	protein_coding	100.024	-0.998964	0.349098	0.000701064	0.00818837	signal-induced proliferation-associated 1 like 1 [Source:MGI Symbol;Acc:MGI:2443679]
Gm3791	ENSMUSG00000113423	processed_pseudogene	28.0955	-1.00381	0.487083	0.00520995	0.0389421	predicted gene 3791 [Source:MGI Symbol;Acc:MGI:3781964]
Slc46a3	ENSMUSG00000029650	protein_coding	361.916	-1.0051	0.346313	0.000618886	0.0074052	solute carrier family 46, member 3 [Source:MGI Symbol;Acc:MGI:1918956]
Il1rl2	ENSMUSG00000070942	protein_coding	108.698	-1.00821	0.435158	0.003052	0.0257807	interleukin 1 receptor-like 2 [Source:MGI Symbol;Acc:MGI:1913107]
Dapp1	ENSMUSG00000028159	protein_coding	388.562	-1.01124	0.248666	8.82149e-06	0.000198188	dual adaptor for phosphotyrosine and 3-phosphoinositides 1 [Source:MGI Symbol;Acc:MGI:1347063]
Papss1	ENSMUSG00000028032	protein_coding	548.573	-1.01306	0.364652	0.000891974	0.00995433	3'-phosphoadenosine 5'-phosphosulfate synthase 1 [Source:MGI Symbol;Acc:MGI:1330587]
2510009E07Rik	ENSMUSG00000043391	protein_coding	217.359	-1.01921	0.252821	9.91213e-06	0.000219336	RIKEN cDNA 2510009E07 gene [Source:MGI Symbol;Acc:MGI:1919440]
Zfhx3	ENSMUSG00000038872	protein_coding	802.144	-1.02332	0.19435	2.84806e-08	1.25807e-06	zinc finger homeobox 3 [Source:MGI Symbol;Acc:MGI:99948]
Zfp770	ENSMUSG00000040321	protein_coding	124.287	-1.02561	0.277253	3.73056e-05	0.00071044	zinc finger protein 770 [Source:MGI Symbol;Acc:MGI:2445100]
Ctnnal1	ENSMUSG00000038816	protein_coding	93.0561	-1.02608	0.422236	0.00222657	0.0203914	catenin (cadherin associated protein), alpha-like 1 [Source:MGI Symbol;Acc:MGI:1859649]
Cib2	ENSMUSG00000037493	protein_coding	111.734	-1.02868	0.322669	0.00024032	0.00341725	calcium and integrin binding family member 2 [Source:MGI Symbol;Acc:MGI:1929293]
Arl4a	ENSMUSG00000047446	protein_coding	73.2984	-1.02973	0.372997	0.000891525	0.00995433	ADP-ribosylation factor-like 4A [Source:MGI Symbol;Acc:MGI:99437]
Trf	ENSMUSG00000032554	protein_coding	2862.91	-1.02999	0.287435	5.85184e-05	0.00103553	transferrin [Source:MGI Symbol;Acc:MGI:98821]
Commd8	ENSMUSG00000029213	protein_coding	1227.97	-1.0384	0.179466	1.36326e-09	7.66423e-08	COMM domain containing 8 [Source:MGI Symbol;Acc:MGI:1343485]
Rnase4	ENSMUSG00000021876	protein_coding	3637.22	-1.03928	0.210664	1.48506e-07	5.55716e-06	ribonuclease, RNase A family 4 [Source:MGI Symbol;Acc:MGI:1926217]
Smyd5	ENSMUSG00000033706	protein_coding	61.0108	-1.04571	0.44104	0.00246586	0.0220333	SET and MYND domain containing 5 [Source:MGI Symbol;Acc:MGI:108048]
Tuba1a	ENSMUSG00000072235	protein_coding	353.652	-1.05388	0.272061	1.8643e-05	0.000384983	tubulin, alpha 1A [Source:MGI Symbol;Acc:MGI:98869]
I830077J02Rik	ENSMUSG00000074342	protein_coding	367.015	-1.05648	0.251909	4.66827e-06	0.000116459	RIKEN cDNA I830077J02 gene [Source:MGI Symbol;Acc:MGI:3588284]
Insr	ENSMUSG00000005534	protein_coding	77.6942	-1.05704	0.478564	0.00350958	0.0287771	insulin receptor [Source:MGI Symbol;Acc:MGI:96575]
Mrm3	ENSMUSG00000038046	protein_coding	47.7352	-1.05736	0.492921	0.00421472	0.0330373	mitochondrial rRNA methyltransferase 3 [Source:MGI Symbol;Acc:MGI:1914640]
Peli1	ENSMUSG00000020134	protein_coding	465.213	-1.05892	0.223936	4.00871e-07	1.29759e-05	pellino 1 [Source:MGI Symbol;Acc:MGI:1914495]
Card6	ENSMUSG00000041849	protein_coding	51.313	-1.06079	0.466122	0.00299206	0.0254575	caspase recruitment domain family, member 6 [Source:MGI Symbol;Acc:MGI:3032959]
Zfp710	ENSMUSG00000048897	protein_coding	139.323	-1.06211	0.34634	0.000331736	0.00449585	zinc finger protein 710 [Source:MGI Symbol;Acc:MGI:1921747]
Tcf7l2	ENSMUSG00000024985	protein_coding	89.6249	-1.06403	0.319172	0.000137843	0.00214524	transcription factor 7 like 2, T cell specific, HMG box [Source:MGI Symbol;Acc:MGI:1202879]
Hs6st1	ENSMUSG00000045216	protein_coding	48.6344	-1.06725	0.52604	0.00502126	0.0379176	heparan sulfate 6-O-sulfotransferase 1 [Source:MGI Symbol;Acc:MGI:1354958]
Qsox1	ENSMUSG00000033684	protein_coding	35.151	-1.07449	0.556516	0.0061677	0.0446522	quiescin Q6 sulfhydryl oxidase 1 [Source:MGI Symbol;Acc:MGI:1330818]
Plcl2	ENSMUSG00000038910	protein_coding	217.714	-1.07462	0.300441	6.11804e-05	0.00107516	phospholipase C-like 2 [Source:MGI Symbol;Acc:MGI:1352756]
Sgms1	ENSMUSG00000040451	protein_coding	58.3823	-1.07504	0.477243	0.00307811	0.0259454	sphingomyelin synthase 1 [Source:MGI Symbol;Acc:MGI:2444110]
Rgs2	ENSMUSG00000026360	protein_coding	3989.2	-1.07572	0.247831	2.40664e-06	6.47093e-05	regulator of G-protein signaling 2 [Source:MGI Symbol;Acc:MGI:1098271]
Ccdc71	ENSMUSG00000049305	protein_coding	30.9339	-1.0866	0.547051	0.00545801	0.0404872	coiled-coil domain containing 71 [Source:MGI Symbol;Acc:MGI:1919704]
Ptgs1	ENSMUSG00000047250	protein_coding	1713.68	-1.08859	0.228819	3.32596e-07	1.11339e-05	prostaglandin-endoperoxide synthase 1 [Source:MGI Symbol;Acc:MGI:97797]
Pigh	ENSMUSG00000021120	protein_coding	232.263	-1.0927	0.23501	5.39579e-07	1.68618e-05	phosphatidylinositol glycan anchor biosynthesis, class H [Source:MGI Symbol;Acc:MGI:99463]
2410002F23Rik	ENSMUSG00000045411	protein_coding	56.4207	-1.09513	0.546251	0.00522871	0.0390574	RIKEN cDNA 2410002F23 gene [Source:MGI Symbol;Acc:MGI:1914226]
Usp2	ENSMUSG00000032010	protein_coding	572.209	-1.09602	0.223469	1.54109e-07	5.67641e-06	ubiquitin specific peptidase 2 [Source:MGI Symbol;Acc:MGI:1858178]
Cyp51	ENSMUSG00000001467	protein_coding	109.579	-1.10363	0.421971	0.00126116	0.0130791	cytochrome P450, family 51 [Source:MGI Symbol;Acc:MGI:106040]
Tafazzin	ENSMUSG00000009995	protein_coding	312.976	-1.10388	0.226138	1.70068e-07	6.20588e-06	tafazzin, phospholipid-lysophospholipid transacylase [Source:MGI Symbol;Acc:MGI:109626]
Cep152	ENSMUSG00000068394	protein_coding	91.9367	-1.1043	0.35002	0.000227928	0.00327803	centrosomal protein 152 [Source:MGI Symbol;Acc:MGI:2139083]
Samsn1	ENSMUSG00000022876	protein_coding	1660.39	-1.10739	0.261544	3.861e-06	9.81964e-05	SAM domain, SH3 domain and nuclear localization signals, 1 [Source:MGI Symbol;Acc:MGI:1914992]
Otud1	ENSMUSG00000043415	protein_coding	79.7494	-1.10828	0.331379	0.000133304	0.00208813	OTU domain containing 1 [Source:MGI Symbol;Acc:MGI:1918448]
Rlbp1	ENSMUSG00000039194	protein_coding	75.5609	-1.11092	0.432298	0.00130385	0.0134173	retinaldehyde binding protein 1 [Source:MGI Symbol;Acc:MGI:97930]
Pmepa1	ENSMUSG00000038400	protein_coding	708.941	-1.11309	0.259117	2.48838e-06	6.66025e-05	prostate transmembrane protein, androgen induced 1 [Source:MGI Symbol;Acc:MGI:1929600]
Gstt2	ENSMUSG00000033318	protein_coding	79.742	-1.11912	0.408453	0.000841428	0.00946104	glutathione S-transferase, theta 2 [Source:MGI Symbol;Acc:MGI:106188]
Msmo1	ENSMUSG00000031604	protein_coding	485.108	-1.12075	0.272788	6.27342e-06	0.000148017	methylsterol monoxygenase 1 [Source:MGI Symbol;Acc:MGI:1913484]
Csnk1e	ENSMUSG00000022433	protein_coding	363.723	-1.12126	0.199557	2.98334e-09	1.59337e-07	casein kinase 1, epsilon [Source:MGI Symbol;Acc:MGI:1351660]
Hcfc2	ENSMUSG00000020246	protein_coding	38.4748	-1.12306	0.53099	0.00390938	0.0312485	host cell factor C2 [Source:MGI Symbol;Acc:MGI:1915183]
Btg2	ENSMUSG00000020423	protein_coding	527.673	-1.12474	0.314176	5.75167e-05	0.00102552	BTG anti-proliferation factor 2 [Source:MGI Symbol;Acc:MGI:108384]
Endod1	ENSMUSG00000037419	protein_coding	157.92	-1.1271	0.341685	0.000150897	0.00231769	endonuclease domain containing 1 [Source:MGI Symbol;Acc:MGI:1919196]
Klhl7	ENSMUSG00000028986	protein_coding	180.958	-1.13689	0.286298	1.08172e-05	0.000236689	kelch-like 7 [Source:MGI Symbol;Acc:MGI:1196453]
Nfatc2ip	ENSMUSG00000030722	protein_coding	43.8613	-1.13781	0.626246	0.00697345	0.0491235	nuclear factor of activated T cells, cytoplasmic, calcineurin dependent 2 interacting protein [Source:MGI Symbol;Acc:MGI:1329015]
Trim36	ENSMUSG00000033949	protein_coding	70.5363	-1.1391	0.429612	0.00100631	0.01094	tripartite motif-containing 36 [Source:MGI Symbol;Acc:MGI:106264]
Susd3	ENSMUSG00000021384	protein_coding	2060.15	-1.15868	0.251197	6.07428e-07	1.8684e-05	sushi domain containing 3 [Source:MGI Symbol;Acc:MGI:1913579]
Acvr2a	ENSMUSG00000052155	protein_coding	47.9423	-1.15924	0.483074	0.00187697	0.0177572	activin receptor IIA [Source:MGI Symbol;Acc:MGI:102806]
Siah1a	ENSMUSG00000036840	protein_coding	139.294	-1.15936	0.410119	0.000612938	0.00735651	siah E3 ubiquitin protein ligase 1A [Source:MGI Symbol;Acc:MGI:108064]
Ralgps2	ENSMUSG00000026594	protein_coding	132.123	-1.16023	0.417869	0.000694302	0.00813365	Ral GEF with PH domain and SH3 binding motif 2 [Source:MGI Symbol;Acc:MGI:1925505]
Rtn1	ENSMUSG00000021087	protein_coding	80.3062	-1.16242	0.566765	0.00417305	0.032785	reticulon 1 [Source:MGI Symbol;Acc:MGI:1933947]
Zw10	ENSMUSG00000032264	protein_coding	41.1932	-1.16686	0.5397	0.00297086	0.0252954	zw10 kinetochore protein [Source:MGI Symbol;Acc:MGI:1349478]
Tmem185b	ENSMUSG00000098923	protein_coding	189.254	-1.16713	0.3384	7.97418e-05	0.00134622	transmembrane protein 185B [Source:MGI Symbol;Acc:MGI:1917634]
Elmo1	ENSMUSG00000041112	protein_coding	900.923	-1.16907	0.219318	1.99303e-08	9.04174e-07	engulfment and cell motility 1 [Source:MGI Symbol;Acc:MGI:2153044]
Dgkd	ENSMUSG00000070738	protein_coding	216.235	-1.1697	0.282237	4.93758e-06	0.000121374	diacylglycerol kinase, delta [Source:MGI Symbol;Acc:MGI:2138334]
Rbbp9	ENSMUSG00000027428	protein_coding	82.1015	-1.17383	0.392742	0.000356849	0.00479197	retinoblastoma binding protein 9, serine hydrolase [Source:MGI Symbol;Acc:MGI:1347074]
Smurf1	ENSMUSG00000038780	protein_coding	44.1278	-1.17717	0.568041	0.00391612	0.0312811	SMAD specific E3 ubiquitin protein ligase 1 [Source:MGI Symbol;Acc:MGI:1923038]
Tifab	ENSMUSG00000049625	protein_coding	328.414	-1.18301	0.22956	3.91044e-08	1.68925e-06	TRAF-interacting protein with forkhead-associated domain, family member B [Source:MGI Symbol;Acc:MGI:2385852]
Il6st	ENSMUSG00000021756	protein_coding	424.783	-1.1854	0.270638	1.7086e-06	4.72617e-05	interleukin 6 signal transducer [Source:MGI Symbol;Acc:MGI:96560]
Cirbp	ENSMUSG00000045193	protein_coding	233.054	-1.18583	0.443197	0.000898513	0.0100071	cold inducible RNA binding protein [Source:MGI Symbol;Acc:MGI:893588]
St6gal1	ENSMUSG00000022885	protein_coding	61.2748	-1.18873	0.584103	0.00406019	0.0322129	beta galactoside alpha 2,6 sialyltransferase 1 [Source:MGI Symbol;Acc:MGI:108470]
Pcgf6	ENSMUSG00000025050	protein_coding	69.0208	-1.20561	0.398223	0.000294117	0.00404196	polycomb group ring finger 6 [Source:MGI Symbol;Acc:MGI:1918291]
Srm	ENSMUSG00000006442	protein_coding	158.187	-1.20585	0.364825	0.000123296	0.00195246	spermidine synthase [Source:MGI Symbol;Acc:MGI:102690]
Ipo11	ENSMUSG00000042590	protein_coding	88.3391	-1.20961	0.35007	7.17841e-05	0.00122241	importin 11 [Source:MGI Symbol;Acc:MGI:2442377]
Dusp22	ENSMUSG00000069255	protein_coding	89.3909	-1.21349	0.298715	6.20498e-06	0.000146715	dual specificity phosphatase 22 [Source:MGI Symbol;Acc:MGI:1915926]
Pla2g6	ENSMUSG00000042632	protein_coding	55.4998	-1.21362	0.445907	0.000755417	0.00868508	phospholipase A2, group VI [Source:MGI Symbol;Acc:MGI:1859152]
Tceal1	ENSMUSG00000049536	protein_coding	76.4776	-1.21449	0.363355	0.000103817	0.00169189	transcription elongation factor A (SII)-like 1 [Source:MGI Symbol;Acc:MGI:2385317]
Tom1l1	ENSMUSG00000020541	protein_coding	48.9877	-1.21512	0.430221	0.000558158	0.00687459	target of myb1-like 1 (chicken) [Source:MGI Symbol;Acc:MGI:1919193]
Kctd6	ENSMUSG00000021752	protein_coding	63.06	-1.22132	0.412733	0.000358869	0.00480263	potassium channel tetramerisation domain containing 6 [Source:MGI Symbol;Acc:MGI:1918643]
Arhgap5	ENSMUSG00000035133	protein_coding	1890.04	-1.22615	0.209425	7.03396e-10	4.21679e-08	Rho GTPase activating protein 5 [Source:MGI Symbol;Acc:MGI:1332637]
Cd164	ENSMUSG00000019818	protein_coding	1126.32	-1.2386	0.314846	7.58598e-06	0.000175118	CD164 antigen [Source:MGI Symbol;Acc:MGI:1859568]
Rras2	ENSMUSG00000055723	protein_coding	45.7609	-1.2404	0.514324	0.00162019	0.0157593	related RAS viral (r-ras) oncogene 2 [Source:MGI Symbol;Acc:MGI:1914172]
C030006K11Rik	ENSMUSG00000116138	protein_coding	24.2858	-1.24685	0.607309	0.00367206	0.0297769	RIKEN cDNA C030006K11 gene [Source:MGI Symbol;Acc:MGI:1925941]
Agpat2	ENSMUSG00000026922	protein_coding	86.8603	-1.24769	0.398997	0.000212313	0.00307605	1-acylglycerol-3-phosphate O-acyltransferase 2 (lysophosphatidic acid acyltransferase, beta) [Source:MGI Symbol;Acc:MGI:1914762]
Cables1	ENSMUSG00000040957	protein_coding	127.391	-1.24834	0.400635	0.000231886	0.00332682	CDK5 and Abl enzyme substrate 1 [Source:MGI Symbol;Acc:MGI:1927065]
Fzd4	ENSMUSG00000049791	protein_coding	32.0023	-1.25017	0.731054	0.0067258	0.0476935	frizzled class receptor 4 [Source:MGI Symbol;Acc:MGI:108520]
Pag1	ENSMUSG00000027508	protein_coding	401.254	-1.25157	0.344765	3.33899e-05	0.000642113	phosphoprotein associated with glycosphingolipid microdomains 1 [Source:MGI Symbol;Acc:MGI:2443160]
Sqle	ENSMUSG00000022351	protein_coding	47.8245	-1.25517	0.591228	0.00321782	0.0268724	squalene epoxidase [Source:MGI Symbol;Acc:MGI:109296]
Tdrkh	ENSMUSG00000041912	protein_coding	75.1714	-1.25905	0.588014	0.00309808	0.0260762	tudor and KH domain containing protein [Source:MGI Symbol;Acc:MGI:1919884]
Fmo5	ENSMUSG00000028088	protein_coding	67.6186	-1.27132	0.398147	0.000163316	0.00246971	flavin containing monooxygenase 5 [Source:MGI Symbol;Acc:MGI:1310004]
Plxna4	ENSMUSG00000029765	protein_coding	60.7132	-1.27236	0.492795	0.00102676	0.0110581	plexin A4 [Source:MGI Symbol;Acc:MGI:2179061]
Cxxc5	ENSMUSG00000046668	protein_coding	346.685	-1.27446	0.259589	1.09768e-07	4.24266e-06	CXXC finger 5 [Source:MGI Symbol;Acc:MGI:1914643]
Chsy1	ENSMUSG00000032640	protein_coding	103.533	-1.2764	0.462758	0.000633891	0.00756739	chondroitin sulfate synthase 1 [Source:MGI Symbol;Acc:MGI:2681120]
Cdh23	ENSMUSG00000012819	protein_coding	23.6841	-1.27664	0.645763	0.00427174	0.0333983	cadherin 23 (otocadherin) [Source:MGI Symbol;Acc:MGI:1890219]
Rbmxl1	ENSMUSG00000037070	protein_coding	191.625	-1.27783	0.272439	3.5293e-07	1.17145e-05	RNA binding motif protein, X-linked like-1 [Source:MGI Symbol;Acc:MGI:1343045]
Dusp16	ENSMUSG00000030203	protein_coding	24.0499	-1.28395	0.624964	0.00352399	0.0288637	dual specificity phosphatase 16 [Source:MGI Symbol;Acc:MGI:1917936]
Nrm	ENSMUSG00000059791	protein_coding	187.114	-1.28432	0.337571	1.7249e-05	0.000359354	nurim (nuclear envelope membrane protein) [Source:MGI Symbol;Acc:MGI:2146855]
Rasl2-9	ENSMUSG00000083649	protein_coding	51.1317	-1.28514	0.593156	0.00272048	0.0236958	RAS-like, family 2, locus 9 [Source:MGI Symbol;Acc:MGI:104605]
Rab39	ENSMUSG00000055069	protein_coding	137.564	-1.28912	0.328294	1.07337e-05	0.0002353	RAB39, member RAS oncogene family [Source:MGI Symbol;Acc:MGI:2442855]
Sh2b3	ENSMUSG00000042594	protein_coding	298.028	-1.28927	0.291913	1.26431e-06	3.63219e-05	SH2B adaptor protein 3 [Source:MGI Symbol;Acc:MGI:893598]
Ccng2	ENSMUSG00000029385	protein_coding	341.307	-1.28989	0.294183	1.55692e-06	4.34532e-05	cyclin G2 [Source:MGI Symbol;Acc:MGI:1095734]
Golm1	ENSMUSG00000021556	protein_coding	1735.03	-1.29283	0.184534	3.4583e-13	4.02327e-11	golgi membrane protein 1 [Source:MGI Symbol;Acc:MGI:1917329]
P3h2	ENSMUSG00000038168	protein_coding	81.4983	-1.2979	0.511861	0.00111206	0.0118144	prolyl 3-hydroxylase 2 [Source:MGI Symbol;Acc:MGI:2146663]
Plcl1	ENSMUSG00000038349	protein_coding	54.6205	-1.30038	0.402137	0.000132311	0.00207564	phospholipase C-like 1 [Source:MGI Symbol;Acc:MGI:3036262]
Vamp1	ENSMUSG00000030337	protein_coding	25.1361	-1.30271	0.65487	0.00400629	0.0318498	vesicle-associated membrane protein 1 [Source:MGI Symbol;Acc:MGI:1313276]
Gpr155	ENSMUSG00000041762	protein_coding	193.638	-1.30443	0.354854	2.81075e-05	0.000553204	G protein-coupled receptor 155 [Source:MGI Symbol;Acc:MGI:1915776]
Idi1	ENSMUSG00000058258	protein_coding	87.4006	-1.30612	0.637092	0.00346775	0.0284938	isopentenyl-diphosphate delta isomerase [Source:MGI Symbol;Acc:MGI:2442264]
Rhob	ENSMUSG00000054364	protein_coding	155.173	-1.30803	0.35292	2.48954e-05	0.000500037	ras homolog family member B [Source:MGI Symbol;Acc:MGI:107949]
Micu3	ENSMUSG00000039478	protein_coding	105.185	-1.31122	0.418264	0.000192847	0.00285026	mitochondrial calcium uptake family, member 3 [Source:MGI Symbol;Acc:MGI:1925756]
Snx21	ENSMUSG00000050373	protein_coding	19.8417	-1.31689	0.808618	0.00690381	0.0486914	sorting nexin family member 21 [Source:MGI Symbol;Acc:MGI:1917729]
Zfp81	ENSMUSG00000003929	protein_coding	52.7792	-1.3239	0.593161	0.00220342	0.0202348	zinc finger protein 81 [Source:MGI Symbol;Acc:MGI:1890752]
Cebpd	ENSMUSG00000071637	protein_coding	312.397	-1.32464	0.279726	2.67929e-07	9.25932e-06	CCAAT/enhancer binding protein (C/EBP), delta [Source:MGI Symbol;Acc:MGI:103573]
Macir	ENSMUSG00000044768	protein_coding	163.438	-1.33178	0.268682	8.18101e-08	3.2955e-06	macrophage immunometabolism regulator [Source:MGI Symbol;Acc:MGI:1277184]
Dgka	ENSMUSG00000025357	protein_coding	46.7338	-1.33418	0.496732	0.000717701	0.00832477	diacylglycerol kinase, alpha [Source:MGI Symbol;Acc:MGI:102952]
Spryd4	ENSMUSG00000051346	protein_coding	57.2527	-1.33892	0.419796	0.000149699	0.0023023	SPRY domain containing 4 [Source:MGI Symbol;Acc:MGI:1913951]
Dennd6a	ENSMUSG00000040818	protein_coding	322.592	-1.34201	0.278003	1.72047e-07	6.25868e-06	DENN/MADD domain containing 6A [Source:MGI Symbol;Acc:MGI:2442980]
Slco4a1	ENSMUSG00000038963	protein_coding	43.746	-1.34204	0.500217	0.000706582	0.00822828	solute carrier organic anion transporter family, member 4a1 [Source:MGI Symbol;Acc:MGI:1351866]
Gm17907	ENSMUSG00000092526	processed_pseudogene	28.3564	-1.34635	0.754152	0.00535175	0.0398246	predicted gene, 17907 [Source:MGI Symbol;Acc:MGI:5010092]
Plpp1	ENSMUSG00000021759	protein_coding	352.375	-1.34902	0.2669	5.53823e-08	2.34925e-06	phospholipid phosphatase 1 [Source:MGI Symbol;Acc:MGI:108412]
P2ry10b	ENSMUSG00000054293	protein_coding	80.1131	-1.34944	0.497449	0.000669145	0.00790196	purinergic receptor P2Y, G-protein coupled 10B [Source:MGI Symbol;Acc:MGI:2441814]
Tmc7	ENSMUSG00000042246	protein_coding	43.816	-1.35076	0.617763	0.0024381	0.0218513	transmembrane channel-like gene family 7 [Source:MGI Symbol;Acc:MGI:2443317]
Zfp267	ENSMUSG00000033883	protein_coding	34.4919	-1.35168	0.713632	0.00421367	0.0330373	zinc finger protein 267 [Source:MGI Symbol;Acc:MGI:1098769]
Atp8a2	ENSMUSG00000021983	protein_coding	232.413	-1.3532	0.289982	3.71459e-07	1.22391e-05	ATPase, aminophospholipid transporter-like, class I, type 8A, member 2 [Source:MGI Symbol;Acc:MGI:1354710]
Magef1	ENSMUSG00000116632	transcribed_processed_pseudogene	171.256	-1.35406	0.393566	6.4354e-05	0.00111693	MAGE family member F1 [Source:MGI Symbol;Acc:MGI:1923472]
Matk	ENSMUSG00000004933	protein_coding	79.9968	-1.35581	0.339732	7.25332e-06	0.000167769	megakaryocyte-associated tyrosine kinase [Source:MGI Symbol;Acc:MGI:99259]
Adgrg1	ENSMUSG00000031785	protein_coding	320.509	-1.3579	0.286384	2.51229e-07	8.7078e-06	adhesion G protein-coupled receptor G1 [Source:MGI Symbol;Acc:MGI:1340051]
Ppcdc	ENSMUSG00000063849	protein_coding	1153.25	-1.36129	0.231504	5.26945e-10	3.27598e-08	phosphopantothenoylcysteine decarboxylase [Source:MGI Symbol;Acc:MGI:1914062]
Hhex	ENSMUSG00000024986	protein_coding	458.856	-1.36517	0.246296	3.73046e-09	1.97445e-07	hematopoietically expressed homeobox [Source:MGI Symbol;Acc:MGI:96086]
Serpine2	ENSMUSG00000026249	protein_coding	3119.23	-1.36603	0.303789	8.28694e-07	2.45395e-05	serine (or cysteine) peptidase inhibitor, clade E, member 2 [Source:MGI Symbol;Acc:MGI:101780]
Zfp37	ENSMUSG00000028389	protein_coding	29.6414	-1.36676	0.698508	0.0036925	0.0299014	zinc finger protein 37 [Source:MGI Symbol;Acc:MGI:99181]
Dusp6	ENSMUSG00000019960	protein_coding	640.729	-1.37044	0.277392	9.48431e-08	3.72711e-06	dual specificity phosphatase 6 [Source:MGI Symbol;Acc:MGI:1914853]
Rapgef5	ENSMUSG00000041992	protein_coding	347.966	-1.37136	0.238012	1.10142e-09	6.31302e-08	Rap guanine nucleotide exchange factor (GEF) 5 [Source:MGI Symbol;Acc:MGI:2444365]
Trim2	ENSMUSG00000027993	protein_coding	69.0776	-1.37144	0.402122	6.83471e-05	0.00116727	tripartite motif-containing 2 [Source:MGI Symbol;Acc:MGI:1933163]
Dynlt2a2	ENSMUSG00000079710	protein_coding	32.8102	-1.37353	0.711278	0.00396036	0.031576	dynein light chain Tctex-type 2A2 [Source:MGI Symbol;Acc:MGI:3809205]
Sox4	ENSMUSG00000076431	protein_coding	59.843	-1.37422	0.601869	0.00189448	0.017894	SRY (sex determining region Y)-box 4 [Source:MGI Symbol;Acc:MGI:98366]
Zfp14	ENSMUSG00000053985	protein_coding	20.5369	-1.37733	0.805113	0.00549978	0.0407199	zinc finger protein 14 [Source:MGI Symbol;Acc:MGI:99160]
Cbx8	ENSMUSG00000025578	protein_coding	33.9094	-1.38052	0.474458	0.000348293	0.00469317	chromobox 8 [Source:MGI Symbol;Acc:MGI:1353589]
Zfp963	ENSMUSG00000092260	protein_coding	52.2696	-1.38161	0.451877	0.000224623	0.00323446	zinc finger protein 963 [Source:MGI Symbol;Acc:MGI:4867078]
Cx3cr1	ENSMUSG00000052336	protein_coding	2943.63	-1.38594	0.164283	4.25453e-18	9.25755e-16	chemokine (C-X3-C motif) receptor 1 [Source:MGI Symbol;Acc:MGI:1333815]
Zfp566	ENSMUSG00000078768	protein_coding	39.341	-1.38685	0.553853	0.00112465	0.0118944	zinc finger protein 566 [Source:MGI Symbol;Acc:MGI:1919806]
Dgcr2	ENSMUSG00000003166	protein_coding	82.2753	-1.39433	0.416268	8.45195e-05	0.0014167	DiGeorge syndrome critical region gene 2 [Source:MGI Symbol;Acc:MGI:892866]
Fam110a	ENSMUSG00000027459	protein_coding	74.8496	-1.39529	0.468152	0.00028766	0.00396714	family with sequence similarity 110, member A [Source:MGI Symbol;Acc:MGI:1921097]
Whrn	ENSMUSG00000039137	protein_coding	44.3165	-1.39744	0.65005	0.00242918	0.0218201	whirlin [Source:MGI Symbol;Acc:MGI:2682003]
Cmtm6	ENSMUSG00000032434	protein_coding	754.573	-1.39942	0.317866	1.32639e-06	3.79198e-05	CKLF-like MARVEL transmembrane domain containing 6 [Source:MGI Symbol;Acc:MGI:2447165]
Galnt4	ENSMUSG00000090035	protein_coding	53.5914	-1.39984	0.506857	0.000563688	0.00692817	polypeptide N-acetylgalactosaminyltransferase 4 [Source:MGI Symbol;Acc:MGI:894692]
Gmpr	ENSMUSG00000000253	protein_coding	160.888	-1.4051	0.310548	6.99002e-07	2.11682e-05	guanosine monophosphate reductase [Source:MGI Symbol;Acc:MGI:1913605]
Zfp52	ENSMUSG00000051341	protein_coding	71.8361	-1.41438	0.357613	8.88795e-06	0.000199117	zinc finger protein 52 [Source:MGI Symbol;Acc:MGI:99199]
Zcchc14	ENSMUSG00000061410	protein_coding	53.202	-1.41456	0.505542	0.000464186	0.00589843	zinc finger, CCHC domain containing 14 [Source:MGI Symbol;Acc:MGI:2159407]
Gamt	ENSMUSG00000020150	protein_coding	47.744	-1.41502	0.651032	0.00232701	0.0210975	guanidinoacetate methyltransferase [Source:MGI Symbol;Acc:MGI:1098221]
Grwd1	ENSMUSG00000053801	protein_coding	47.3109	-1.42851	0.677745	0.00274822	0.0238843	glutamate-rich WD repeat containing 1 [Source:MGI Symbol;Acc:MGI:2141989]
Lsp1	ENSMUSG00000018819	protein_coding	818.191	-1.4321	0.292305	1.11442e-07	4.29326e-06	lymphocyte specific 1 [Source:MGI Symbol;Acc:MGI:96832]
Lrrc3	ENSMUSG00000051652	protein_coding	232.787	-1.43375	0.204298	2.49223e-13	2.92837e-11	leucine rich repeat containing 3 [Source:MGI Symbol;Acc:MGI:2447899]
Bhlhb9	ENSMUSG00000072964	protein_coding	28.6117	-1.4344	0.685565	0.00281569	0.0243267	basic helix-loop-helix domain containing, class B9 [Source:MGI Symbol;Acc:MGI:1917487]
Slf2	ENSMUSG00000036097	protein_coding	333.673	-1.44007	0.196966	2.45658e-14	3.43629e-12	SMC5-SMC6 complex localization factor 2 [Source:MGI Symbol;Acc:MGI:1924968]
Rcan1	ENSMUSG00000022951	protein_coding	45.4606	-1.44953	0.423963	6.40958e-05	0.00111574	regulator of calcineurin 1 [Source:MGI Symbol;Acc:MGI:1890564]
Gpsm1	ENSMUSG00000026930	protein_coding	20.5713	-1.45052	0.696007	0.0026898	0.0234907	G-protein signalling modulator 1 (AGS3-like, C. elegans) [Source:MGI Symbol;Acc:MGI:1915089]
Vsir	ENSMUSG00000020101	protein_coding	1564.77	-1.45686	0.216047	1.97276e-12	2.06964e-10	V-set immunoregulatory receptor [Source:MGI Symbol;Acc:MGI:1921298]
Nos1ap	ENSMUSG00000038473	protein_coding	25.9823	-1.4646	0.891024	0.00557765	0.0411667	nitric oxide synthase 1 (neuronal) adaptor protein [Source:MGI Symbol;Acc:MGI:1917979]
Itgb3	ENSMUSG00000020689	protein_coding	100.051	-1.46647	0.879709	0.00551364	0.0407454	integrin beta 3 [Source:MGI Symbol;Acc:MGI:96612]
Abhd14b	ENSMUSG00000042073	protein_coding	29.0621	-1.47772	0.644109	0.00170763	0.0164734	abhydrolase domain containing 14b [Source:MGI Symbol;Acc:MGI:1923741]
Tmem52	ENSMUSG00000023153	protein_coding	30.4692	-1.48226	0.572531	0.000828032	0.00933721	transmembrane protein 52 [Source:MGI Symbol;Acc:MGI:1916921]
Prkab1	ENSMUSG00000029513	protein_coding	125.518	-1.48262	0.350709	2.55752e-06	6.81425e-05	protein kinase, AMP-activated, beta 1 non-catalytic subunit [Source:MGI Symbol;Acc:MGI:1336167]
Siglece	ENSMUSG00000030474	protein_coding	143.394	-1.49439	0.381871	9.65822e-06	0.000214121	sialic acid binding Ig-like lectin E [Source:MGI Symbol;Acc:MGI:1932475]
Mymk	ENSMUSG00000009214	protein_coding	54.1294	-1.50429	0.710273	0.00239165	0.021534	myomaker, myoblast fusion factor [Source:MGI Symbol;Acc:MGI:1913389]
Gm38158	ENSMUSG00000103367	processed_pseudogene	91.0847	-1.50434	0.384426	9.55462e-06	0.000212224	predicted gene, 38158 [Source:MGI Symbol;Acc:MGI:5611386]
Tmem119	ENSMUSG00000054675	protein_coding	3185.59	-1.5053	0.226172	3.26929e-12	3.28326e-10	transmembrane protein 119 [Source:MGI Symbol;Acc:MGI:2385228]
Arid3b	ENSMUSG00000004661	protein_coding	78.3676	-1.51086	0.434528	4.79888e-05	0.000881044	AT rich interactive domain 3B (BRIGHT-like) [Source:MGI Symbol;Acc:MGI:1930768]
Camk2n1	ENSMUSG00000046447	protein_coding	105.466	-1.51956	0.432564	4.21876e-05	0.000794398	calcium/calmodulin-dependent protein kinase II inhibitor 1 [Source:MGI Symbol;Acc:MGI:1913509]
Cd3eap	ENSMUSG00000047649	protein_coding	76.7148	-1.52186	0.434643	4.50715e-05	0.000839288	CD3E antigen, epsilon polypeptide associated protein [Source:MGI Symbol;Acc:MGI:1917583]
Mfge8	ENSMUSG00000030605	protein_coding	54.5761	-1.52256	0.475134	0.000124817	0.00197389	milk fat globule EGF and factor V/VIII domain containing [Source:MGI Symbol;Acc:MGI:102768]
Afap1l1	ENSMUSG00000033032	protein_coding	19.4152	-1.53025	0.956331	0.00614516	0.0445358	actin filament associated protein 1-like 1 [Source:MGI Symbol;Acc:MGI:2147199]
Dusp7	ENSMUSG00000053716	protein_coding	107.653	-1.53238	0.326253	2.472e-07	8.619e-06	dual specificity phosphatase 7 [Source:MGI Symbol;Acc:MGI:2387100]
Tln2	ENSMUSG00000052698	protein_coding	146.466	-1.53244	0.293454	1.85164e-08	8.46566e-07	talin 2 [Source:MGI Symbol;Acc:MGI:1917799]
Mlxipl	ENSMUSG00000005373	protein_coding	227.056	-1.53495	0.34315	7.63134e-07	2.27831e-05	MLX interacting protein-like [Source:MGI Symbol;Acc:MGI:1927999]
Pmp22	ENSMUSG00000018217	protein_coding	1371.11	-1.53567	0.2367	1.15885e-11	1.04742e-09	peripheral myelin protein 22 [Source:MGI Symbol;Acc:MGI:97631]
Cryl1	ENSMUSG00000021947	protein_coding	179.379	-1.54201	0.24291	2.55864e-11	2.1322e-09	crystallin, lambda 1 [Source:MGI Symbol;Acc:MGI:1915881]
Ggt5	ENSMUSG00000006344	protein_coding	33.4437	-1.55567	0.689462	0.0016711	0.0161742	gamma-glutamyltransferase 5 [Source:MGI Symbol;Acc:MGI:1346063]
Msrb2	ENSMUSG00000023094	protein_coding	273.686	-1.55638	0.287082	6.07182e-09	3.07517e-07	methionine sulfoxide reductase B2 [Source:MGI Symbol;Acc:MGI:1923717]
Arap3	ENSMUSG00000024451	protein_coding	77.7923	-1.55806	0.457378	5.62843e-05	0.00100814	ArfGAP with RhoGAP domain, ankyrin repeat and PH domain 3 [Source:MGI Symbol;Acc:MGI:2147274]
Mid1ip1	ENSMUSG00000008035	protein_coding	129.689	-1.55949	0.31449	7.79806e-08	3.17049e-06	Mid1 interacting protein 1 (gastrulation specific G12-like (zebrafish)) [Source:MGI Symbol;Acc:MGI:1915291]
Zcchc3	ENSMUSG00000074682	protein_coding	14.1967	-1.56668	0.900191	0.00484988	0.0368365	zinc finger, CCHC domain containing 3 [Source:MGI Symbol;Acc:MGI:1915167]
St3gal6	ENSMUSG00000022747	protein_coding	1076.96	-1.57518	0.263021	2.2869e-10	1.57538e-08	ST3 beta-galactoside alpha-2,3-sialyltransferase 6 [Source:MGI Symbol;Acc:MGI:1888707]
Cracr2b	ENSMUSG00000048200	protein_coding	22.2079	-1.57855	0.644528	0.0010088	0.0109407	calcium release activated channel regulator 2B [Source:MGI Symbol;Acc:MGI:2446129]
Adssl1	ENSMUSG00000011148	protein_coding	40.8323	-1.60415	0.644916	0.000930218	0.0102924	adenylosuccinate synthetase like 1 [Source:MGI Symbol;Acc:MGI:87947]
Slc16a7	ENSMUSG00000020102	protein_coding	65.4174	-1.60784	0.402976	6.20574e-06	0.000146715	solute carrier family 16 (monocarboxylic acid transporters), member 7 [Source:MGI Symbol;Acc:MGI:1330284]
Kctd12	ENSMUSG00000098557	protein_coding	1058.75	-1.61969	0.248843	7.87748e-12	7.34607e-10	potassium channel tetramerisation domain containing 12 [Source:MGI Symbol;Acc:MGI:2145823]
9430015G10Rik	ENSMUSG00000059939	protein_coding	22.8678	-1.62408	0.695169	0.00144499	0.0144622	RIKEN cDNA 9430015G10 gene [Source:MGI Symbol;Acc:MGI:2444364]
Trpv4	ENSMUSG00000014158	protein_coding	16.9516	-1.62836	0.889314	0.00397513	0.0316448	transient receptor potential cation channel, subfamily V, member 4 [Source:MGI Symbol;Acc:MGI:1926945]
Klf7	ENSMUSG00000025959	protein_coding	147.261	-1.63651	0.332846	8.86532e-08	3.5311e-06	Kruppel-like factor 7 (ubiquitous) [Source:MGI Symbol;Acc:MGI:1935151]
Maf	ENSMUSG00000055435	protein_coding	777.413	-1.64281	0.226591	4.18055e-14	5.39796e-12	avian musculoaponeurotic fibrosarcoma oncogene homolog [Source:MGI Symbol;Acc:MGI:96909]
Ctnnd1	ENSMUSG00000034101	protein_coding	97.1972	-1.6552	0.480986	4.70157e-05	0.000869223	catenin (cadherin associated protein), delta 1 [Source:MGI Symbol;Acc:MGI:105100]
Lca5	ENSMUSG00000032258	protein_coding	18.2062	-1.65573	0.962079	0.00457444	0.0350846	Leber congenital amaurosis 5 (human) [Source:MGI Symbol;Acc:MGI:1923032]
Bend6	ENSMUSG00000042182	protein_coding	135.38	-1.65891	0.410495	5.04133e-06	0.000123665	BEN domain containing 6 [Source:MGI Symbol;Acc:MGI:2444572]
Zfp623	ENSMUSG00000050846	protein_coding	49.7027	-1.66092	0.680571	0.00105648	0.0113263	zinc finger protein 623 [Source:MGI Symbol;Acc:MGI:1926084]
Lpar6	ENSMUSG00000033446	protein_coding	1696.77	-1.66626	0.267006	4.47276e-11	3.50366e-09	lysophosphatidic acid receptor 6 [Source:MGI Symbol;Acc:MGI:1914418]
Cfh	ENSMUSG00000026365	protein_coding	3048.27	-1.66795	0.278358	1.88558e-10	1.32668e-08	complement component factor h [Source:MGI Symbol;Acc:MGI:88385]
Pole2	ENSMUSG00000020974	protein_coding	13.4218	-1.6688	1.0977	0.00590098	0.0431734	polymerase (DNA directed), epsilon 2 (p59 subunit) [Source:MGI Symbol;Acc:MGI:1197514]
Slc13a3	ENSMUSG00000018459	protein_coding	13.964	-1.66916	0.987287	0.00466101	0.035586	solute carrier family 13 (sodium-dependent dicarboxylate transporter), member 3 [Source:MGI Symbol;Acc:MGI:2149635]
Gm3636	ENSMUSG00000091754	protein_coding	72.2262	-1.6794	0.529245	0.000119813	0.00190759	predicted gene 3636 [Source:MGI Symbol;Acc:MGI:3781812]
Tmem176b	ENSMUSG00000029810	protein_coding	1615.93	-1.69023	0.292106	7.16377e-10	4.27281e-08	transmembrane protein 176B [Source:MGI Symbol;Acc:MGI:1916348]
Sc5d	ENSMUSG00000032018	protein_coding	162.887	-1.69333	0.426766	6.43668e-06	0.000151565	sterol-C5-desaturase [Source:MGI Symbol;Acc:MGI:1353611]
Cdk5r1	ENSMUSG00000048895	protein_coding	46.0567	-1.69578	0.662718	0.000711429	0.00826588	cyclin-dependent kinase 5, regulatory subunit 1 (p35) [Source:MGI Symbol;Acc:MGI:101764]
Ecscr	ENSMUSG00000073599	protein_coding	745.41	-1.69902	0.283604	2.09398e-10	1.45588e-08	endothelial cell surface expressed chemotaxis and apoptosis regulator [Source:MGI Symbol;Acc:MGI:1915795]
Ramp1	ENSMUSG00000034353	protein_coding	405.634	-1.71695	0.366879	2.38959e-07	8.38141e-06	receptor (calcitonin) activity modifying protein 1 [Source:MGI Symbol;Acc:MGI:1858418]
Armc3	ENSMUSG00000037683	protein_coding	70.5289	-1.72382	0.585038	0.000240516	0.00341725	armadillo repeat containing 3 [Source:MGI Symbol;Acc:MGI:1918132]
Inka1	ENSMUSG00000042106	protein_coding	740.643	-1.72721	0.313068	3.33671e-09	1.77404e-07	inka box actin regulator 1 [Source:MGI Symbol;Acc:MGI:1915426]
Tsc22d3	ENSMUSG00000031431	protein_coding	198.297	-1.72972	0.369536	2.73603e-07	9.4001e-06	TSC22 domain family, member 3 [Source:MGI Symbol;Acc:MGI:1196284]
Zfp69	ENSMUSG00000064141	protein_coding	159.037	-1.73937	0.346307	5.04287e-08	2.14688e-06	zinc finger protein 69 [Source:MGI Symbol;Acc:MGI:107794]
Lrrc39	ENSMUSG00000027961	protein_coding	52.3925	-1.73988	0.480369	2.32343e-05	0.000471022	leucine rich repeat containing 39 [Source:MGI Symbol;Acc:MGI:1924557]
Tm6sf1	ENSMUSG00000038623	protein_coding	342.595	-1.73999	0.278971	4.30779e-11	3.39708e-09	transmembrane 6 superfamily member 1 [Source:MGI Symbol;Acc:MGI:1933209]
Idh2	ENSMUSG00000030541	protein_coding	186.998	-1.74628	0.326695	8.64453e-09	4.30395e-07	isocitrate dehydrogenase 2 (NADP+), mitochondrial [Source:MGI Symbol;Acc:MGI:96414]
Il17ra	ENSMUSG00000002897	protein_coding	201.066	-1.75061	0.269241	7.18666e-12	6.75546e-10	interleukin 17 receptor A [Source:MGI Symbol;Acc:MGI:107399]
Ppp1r3b	ENSMUSG00000046794	protein_coding	57.2247	-1.75274	0.465339	1.32669e-05	0.000285506	protein phosphatase 1, regulatory subunit 3B [Source:MGI Symbol;Acc:MGI:2177268]
Fam102b	ENSMUSG00000040339	protein_coding	463.715	-1.7583	0.236476	8.72918e-15	1.29833e-12	family with sequence similarity 102, member B [Source:MGI Symbol;Acc:MGI:3036259]
Vldlr	ENSMUSG00000024924	protein_coding	17.2354	-1.7626	1.03269	0.00456692	0.0350499	very low density lipoprotein receptor [Source:MGI Symbol;Acc:MGI:98935]
Garnl3	ENSMUSG00000038860	protein_coding	118.554	-1.7647	0.458519	1.05991e-05	0.00023322	GTPase activating RANGAP domain-like 3 [Source:MGI Symbol;Acc:MGI:2139309]
Atp10d	ENSMUSG00000046808	protein_coding	49.2059	-1.79138	0.686288	0.000578273	0.00705262	ATPase, class V, type 10D [Source:MGI Symbol;Acc:MGI:2450125]
Selplg	ENSMUSG00000048163	protein_coding	11536.7	-1.79581	0.278825	1.14625e-11	1.04407e-09	selectin, platelet (p-selectin) ligand [Source:MGI Symbol;Acc:MGI:106689]
Cnrip1	ENSMUSG00000044629	protein_coding	66.8254	-1.82108	0.465862	8.145e-06	0.000186194	cannabinoid receptor interacting protein 1 [Source:MGI Symbol;Acc:MGI:1917505]
Tmem176a	ENSMUSG00000023367	protein_coding	739.337	-1.82718	0.348254	1.38846e-08	6.49976e-07	transmembrane protein 176A [Source:MGI Symbol;Acc:MGI:1913308]
Cdca7	ENSMUSG00000055612	protein_coding	66.7178	-1.84428	0.410773	6.0318e-07	1.8602e-05	cell division cycle associated 7 [Source:MGI Symbol;Acc:MGI:1914203]
Etv1	ENSMUSG00000004151	protein_coding	80.3998	-1.84709	0.541801	4.7049e-05	0.000869223	ets variant 1 [Source:MGI Symbol;Acc:MGI:99254]
Cd14	ENSMUSG00000051439	protein_coding	2426.56	-1.87393	0.297117	2.63101e-11	2.17707e-09	CD14 antigen [Source:MGI Symbol;Acc:MGI:88318]
St3gal5	ENSMUSG00000056091	protein_coding	393.554	-1.8745	0.317658	3.30019e-10	2.1785e-08	ST3 beta-galactoside alpha-2,3-sialyltransferase 5 [Source:MGI Symbol;Acc:MGI:1339963]
0610040J01Rik	ENSMUSG00000060512	protein_coding	287.156	-1.87551	0.320038	3.70059e-10	2.42916e-08	RIKEN cDNA 0610040J01 gene [Source:MGI Symbol;Acc:MGI:1923511]
Siglech	ENSMUSG00000051504	protein_coding	4839.79	-1.88921	0.21256	6.00941e-20	1.90839e-17	sialic acid binding Ig-like lectin H [Source:MGI Symbol;Acc:MGI:2443256]
Ccdc106	ENSMUSG00000035228	protein_coding	183.033	-1.90385	0.431674	8.29123e-07	2.45395e-05	coiled-coil domain containing 106 [Source:MGI Symbol;Acc:MGI:2385900]
Numb	ENSMUSG00000021224	protein_coding	537.615	-1.90878	0.265336	6.59357e-14	8.1552e-12	NUMB endocytic adaptor protein [Source:MGI Symbol;Acc:MGI:107423]
Kctd12b	ENSMUSG00000041633	protein_coding	9.56231	-1.91445	1.1024	0.00350803	0.0287771	potassium channel tetramerisation domain containing 12b [Source:MGI Symbol;Acc:MGI:2444667]
Sall2	ENSMUSG00000049532	protein_coding	14.2832	-1.91711	1.05501	0.00304538	0.0257619	spalt like transcription factor 2 [Source:MGI Symbol;Acc:MGI:1354373]
Ldlr	ENSMUSG00000032193	protein_coding	35.9488	-1.9185	0.639246	0.000183901	0.00274218	low density lipoprotein receptor [Source:MGI Symbol;Acc:MGI:96765]
Klhdc8b	ENSMUSG00000032609	protein_coding	28.7328	-1.92921	0.580842	6.19831e-05	0.0010854	kelch domain containing 8B [Source:MGI Symbol;Acc:MGI:1925517]
P2ry13	ENSMUSG00000036362	protein_coding	3346.44	-1.93816	0.281259	4.80967e-13	5.48676e-11	purinergic receptor P2Y, G-protein coupled 13 [Source:MGI Symbol;Acc:MGI:1921441]
Bbs9	ENSMUSG00000035919	protein_coding	137.336	-1.94736	0.37898	2.51319e-08	1.12281e-06	Bardet-Biedl syndrome 9 (human) [Source:MGI Symbol;Acc:MGI:2442833]
Maml3	ENSMUSG00000061143	protein_coding	85.1238	-1.94972	0.476013	3.26172e-06	8.44167e-05	mastermind like transcriptional coactivator 3 [Source:MGI Symbol;Acc:MGI:2389461]
Riox1	ENSMUSG00000046791	protein_coding	39.6107	-1.95124	0.556209	3.065e-05	0.000598234	ribosomal oxygenase 1 [Source:MGI Symbol;Acc:MGI:1919202]
Chn2	ENSMUSG00000004633	protein_coding	188.519	-1.95815	0.315839	5.19166e-11	3.98706e-09	chimerin 2 [Source:MGI Symbol;Acc:MGI:1917243]
Sult1a1	ENSMUSG00000030711	protein_coding	204.995	-1.96391	0.29095	1.27961e-12	1.36685e-10	sulfotransferase family 1A, phenol-preferring, member 1 [Source:MGI Symbol;Acc:MGI:102896]
Mtss1	ENSMUSG00000022353	protein_coding	50.6016	-1.96661	0.565519	3.67783e-05	0.000701535	MTSS I-BAR domain containing 1 [Source:MGI Symbol;Acc:MGI:2384818]
Clec4a2	ENSMUSG00000030148	protein_coding	288.002	-1.97186	0.35176	1.79961e-09	9.9705e-08	C-type lectin domain family 4, member a2 [Source:MGI Symbol;Acc:MGI:1349412]
Rab6b	ENSMUSG00000032549	protein_coding	56.4336	-1.97403	0.551049	2.53145e-05	0.000505001	RAB6B, member RAS oncogene family [Source:MGI Symbol;Acc:MGI:107283]
Ifitm10	ENSMUSG00000045777	protein_coding	65.2962	-1.97434	0.409384	1.23329e-07	4.7049e-06	interferon induced transmembrane protein 10 [Source:MGI Symbol;Acc:MGI:2444776]
Jam2	ENSMUSG00000053062	protein_coding	362.715	-1.97646	0.324928	1.0837e-10	8.00846e-09	junction adhesion molecule 2 [Source:MGI Symbol;Acc:MGI:1933820]
Srpk3	ENSMUSG00000002007	protein_coding	47.9591	-1.97751	0.49394	5.26903e-06	0.000128092	serine/arginine-rich protein specific kinase 3 [Source:MGI Symbol;Acc:MGI:1891338]
Tmem100	ENSMUSG00000069763	protein_coding	735.984	-1.98774	0.317798	3.17492e-11	2.57278e-09	transmembrane protein 100 [Source:MGI Symbol;Acc:MGI:1915138]
Dgkh	ENSMUSG00000034731	protein_coding	18.8891	-2.00451	0.83314	0.00082376	0.0093069	diacylglycerol kinase, eta [Source:MGI Symbol;Acc:MGI:2444188]
Ltc4s	ENSMUSG00000020377	protein_coding	2408.03	-2.0046	0.443799	5.05827e-07	1.59342e-05	leukotriene C4 synthase [Source:MGI Symbol;Acc:MGI:107498]
Liph	ENSMUSG00000044626	protein_coding	159.315	-2.00927	0.351257	9.19719e-10	5.40325e-08	lipase, member H [Source:MGI Symbol;Acc:MGI:2388029]
Cav2	ENSMUSG00000000058	protein_coding	48.9695	-2.01182	0.482916	2.38045e-06	6.41519e-05	caveolin 2 [Source:MGI Symbol;Acc:MGI:107571]
Unkl	ENSMUSG00000015127	protein_coding	7.89855	-2.02528	1.11118	0.00293044	0.0250784	unkempt family like zinc finger [Source:MGI Symbol;Acc:MGI:1921404]
Myadml2	ENSMUSG00000025141	protein_coding	21.7647	-2.03441	0.715514	0.000302587	0.004139	myeloid-associated differentiation marker-like 2 [Source:MGI Symbol;Acc:MGI:1915765]
Gdf9	ENSMUSG00000018238	protein_coding	40.8553	-2.03543	0.634121	8.10931e-05	0.00136706	growth differentiation factor 9 [Source:MGI Symbol;Acc:MGI:95692]
Arg2	ENSMUSG00000021125	protein_coding	6.2044	-2.04007	1.64755	0.0064056	0.0459779	arginase type II [Source:MGI Symbol;Acc:MGI:1330806]
Zfp697	ENSMUSG00000050064	protein_coding	69.9754	-2.04037	0.536721	1.09665e-05	0.000239511	zinc finger protein 697 [Source:MGI Symbol;Acc:MGI:2139736]
Car7	ENSMUSG00000031883	protein_coding	7.12296	-2.04984	1.58127	0.00607091	0.0441577	carbonic anhydrase 7 [Source:MGI Symbol;Acc:MGI:103100]
Slc18b1	ENSMUSG00000037455	protein_coding	35.2205	-2.05978	0.72985	0.000315035	0.0042893	solute carrier family 18, subfamily B, member 1 [Source:MGI Symbol;Acc:MGI:1923556]
Lix1	ENSMUSG00000047786	protein_coding	16.7767	-2.06624	0.965537	0.00155596	0.0152482	limb and CNS expressed 1 [Source:MGI Symbol;Acc:MGI:1913893]
Slc40a1	ENSMUSG00000025993	protein_coding	229.435	-2.06702	0.432576	1.45568e-07	5.46463e-06	solute carrier family 40 (iron-regulated transporter), member 1 [Source:MGI Symbol;Acc:MGI:1315204]
Rnf144b	ENSMUSG00000038068	protein_coding	37.8236	-2.07398	0.628667	6.34665e-05	0.00110972	ring finger protein 144B [Source:MGI Symbol;Acc:MGI:2384986]
Agmo	ENSMUSG00000050103	protein_coding	143.935	-2.08284	0.398213	1.25163e-08	6.04624e-07	alkylglycerol monooxygenase [Source:MGI Symbol;Acc:MGI:2442495]
Abca9	ENSMUSG00000041797	protein_coding	551.893	-2.08492	0.262859	1.53154e-16	2.68591e-14	ATP-binding cassette, sub-family A (ABC1), member 9 [Source:MGI Symbol;Acc:MGI:2386796]
Gm3383	ENSMUSG00000096629	protein_coding	32.0512	-2.08989	0.807807	0.00052867	0.00658735	predicted gene 3383 [Source:MGI Symbol;Acc:MGI:3781561]
Alpk2	ENSMUSG00000032845	protein_coding	310.236	-2.10583	0.402154	1.27549e-08	6.11713e-07	alpha-kinase 2 [Source:MGI Symbol;Acc:MGI:2449492]
Fcrl1	ENSMUSG00000059994	protein_coding	72.1296	-2.11041	0.591544	2.25367e-05	0.000459732	Fc receptor-like 1 [Source:MGI Symbol;Acc:MGI:2442862]
Gm3755	ENSMUSG00000091227	protein_coding	12.0914	-2.12978	1.36555	0.00550373	0.0407235	predicted gene 3755 [Source:MGI Symbol;Acc:MGI:3781930]
Calcrl	ENSMUSG00000059588	protein_coding	32.314	-2.13829	0.607115	3.32275e-05	0.000640038	calcitonin receptor-like [Source:MGI Symbol;Acc:MGI:1926944]
Chst7	ENSMUSG00000037347	protein_coding	17.4833	-2.14133	1.15998	0.00249521	0.0222618	carbohydrate (N-acetylglucosamino) sulfotransferase 7 [Source:MGI Symbol;Acc:MGI:1891767]
Dipk1a	ENSMUSG00000029270	protein_coding	149.225	-2.14542	0.676901	9.81951e-05	0.0016092	divergent protein kinase domain 1A [Source:MGI Symbol;Acc:MGI:1914516]
Dock9	ENSMUSG00000025558	protein_coding	50.5451	-2.15795	0.476344	4.12093e-07	1.3266e-05	dedicator of cytokinesis 9 [Source:MGI Symbol;Acc:MGI:106321]
Col27a1	ENSMUSG00000045672	protein_coding	221.424	-2.15938	0.378694	9.29404e-10	5.40619e-08	collagen, type XXVII, alpha 1 [Source:MGI Symbol;Acc:MGI:2672118]
Mblac1	ENSMUSG00000049285	protein_coding	35.8229	-2.18446	0.682163	8.84516e-05	0.00147002	metallo-beta-lactamase domain containing 1 [Source:MGI Symbol;Acc:MGI:2679717]
Chad	ENSMUSG00000039084	protein_coding	7.96648	-2.19391	1.16809	0.00261725	0.0230357	chondroadherin [Source:MGI Symbol;Acc:MGI:1096866]
Zfp385c	ENSMUSG00000014198	protein_coding	22.6572	-2.20019	0.819282	0.000424865	0.00550404	zinc finger protein 385C [Source:MGI Symbol;Acc:MGI:3608347]
Mgll	ENSMUSG00000033174	protein_coding	78.3044	-2.20316	0.49784	6.47015e-07	1.96954e-05	monoglyceride lipase [Source:MGI Symbol;Acc:MGI:1346042]
Chml	ENSMUSG00000078185	protein_coding	20.9527	-2.20734	0.818872	0.000427749	0.00553529	choroideremia-like [Source:MGI Symbol;Acc:MGI:101913]
Chst8	ENSMUSG00000060402	protein_coding	8.46902	-2.21133	1.04249	0.00169131	0.0163563	carbohydrate sulfotransferase 8 [Source:MGI Symbol;Acc:MGI:1916197]
Fkbp9	ENSMUSG00000029781	protein_coding	34.7976	-2.21166	0.637223	3.19292e-05	0.000619088	FK506 binding protein 9 [Source:MGI Symbol;Acc:MGI:1350921]
Khdc3	ENSMUSG00000092622	protein_coding	12.9402	-2.22094	1.03427	0.00166991	0.0161742	KH domain containing 3, subcortical maternal complex member [Source:MGI Symbol;Acc:MGI:1914241]
Ccl6	ENSMUSG00000018927	protein_coding	1949.38	-2.22416	0.270455	2.12167e-17	4.22536e-15	chemokine (C-C motif) ligand 6 [Source:MGI Symbol;Acc:MGI:98263]
Errfi1	ENSMUSG00000028967	protein_coding	40.9704	-2.26904	0.552503	2.66954e-06	7.04879e-05	ERBB receptor feedback inhibitor 1 [Source:MGI Symbol;Acc:MGI:1921405]
Ccr1	ENSMUSG00000025804	protein_coding	51.4624	-2.27724	1.46045	0.00357167	0.0291438	chemokine (C-C motif) receptor 1 [Source:MGI Symbol;Acc:MGI:104618]
Cbfa2t3	ENSMUSG00000006362	protein_coding	55.9989	-2.27978	0.52535	9.61451e-07	2.80324e-05	CBFA2/RUNX1 translocation partner 3 [Source:MGI Symbol;Acc:MGI:1338013]
Cdkn1c	ENSMUSG00000037664	protein_coding	23.9458	-2.30395	0.774065	0.000205575	0.00301186	cyclin-dependent kinase inhibitor 1C (P57) [Source:MGI Symbol;Acc:MGI:104564]
Slc24a3	ENSMUSG00000063873	protein_coding	21.464	-2.3154	0.762751	0.000134768	0.00210576	solute carrier family 24 (sodium/potassium/calcium exchanger), member 3 [Source:MGI Symbol;Acc:MGI:2137513]
	ENSMUSG00000095742	protein_coding	8.28691	-2.32252	1.23523	0.0031399	0.0263926
Ankrd55	ENSMUSG00000049985	protein_coding	8.16238	-2.32889	1.41648	0.00408643	0.0323371	ankyrin repeat domain 55 [Source:MGI Symbol;Acc:MGI:1924568]
P2ry12	ENSMUSG00000036353	protein_coding	15757.1	-2.33902	0.246156	1.75396e-22	7.10656e-20	purinergic receptor P2Y, G-protein coupled 12 [Source:MGI Symbol;Acc:MGI:1918089]
Dab2	ENSMUSG00000022150	protein_coding	134.251	-2.34396	0.697468	4.84484e-05	0.000888094	disabled 2, mitogen-responsive phosphoprotein [Source:MGI Symbol;Acc:MGI:109175]
Hspb3	ENSMUSG00000051456	protein_coding	354.833	-2.35061	0.397205	2.51719e-10	1.70965e-08	heat shock protein 3 [Source:MGI Symbol;Acc:MGI:1928479]
Gpr34	ENSMUSG00000040229	protein_coding	8997.16	-2.35299	0.279532	3.2206e-18	7.42002e-16	G protein-coupled receptor 34 [Source:MGI Symbol;Acc:MGI:1346334]
Gm7804	ENSMUSG00000103357	transcribed_processed_pseudogene	7.38198	-2.35952	1.68667	0.00519927	0.038887	predicted gene 7804 [Source:MGI Symbol;Acc:MGI:3643373]
Myc	ENSMUSG00000022346	protein_coding	132.562	-2.37389	0.39241	1.19172e-10	8.71879e-09	myelocytomatosis oncogene [Source:MGI Symbol;Acc:MGI:97250]
Fcrls	ENSMUSG00000015852	protein_coding	530.362	-2.3786	0.401009	2.36912e-10	1.61844e-08	Fc receptor-like S, scavenger receptor [Source:MGI Symbol;Acc:MGI:1933397]
Cst3	ENSMUSG00000027447	protein_coding	185777	-2.41083	0.293402	1.72036e-17	3.48522e-15	cystatin C [Source:MGI Symbol;Acc:MGI:102519]
Fscn1	ENSMUSG00000029581	protein_coding	57.8001	-2.41208	0.620782	7.24432e-06	0.000167769	fascin actin-bundling protein 1 [Source:MGI Symbol;Acc:MGI:1352745]
Thrsp	ENSMUSG00000035686	protein_coding	299.183	-2.41294	0.385308	2.95499e-11	2.41119e-09	thyroid hormone responsive [Source:MGI Symbol;Acc:MGI:109126]
Iho1	ENSMUSG00000047220	protein_coding	7.45677	-2.45523	1.23111	0.00219964	0.0202348	interactor of HORMAD1 1 [Source:MGI Symbol;Acc:MGI:3612242]
Lrrc70	ENSMUSG00000118423	transcribed_unitary_pseudogene	38.7976	-2.46527	0.826162	0.000156763	0.00238374	leucine rich repeat containing 70 [Source:MGI Symbol;Acc:MGI:5317337]
Adrb1	ENSMUSG00000035283	protein_coding	46.6017	-2.47931	0.522282	1.5143e-07	5.62162e-06	adrenergic receptor, beta 1 [Source:MGI Symbol;Acc:MGI:87937]
Myo1b	ENSMUSG00000018417	protein_coding	147.433	-2.48587	0.428552	5.12685e-10	3.22142e-08	myosin IB [Source:MGI Symbol;Acc:MGI:107752]
Rhbdf1	ENSMUSG00000020282	protein_coding	9.43085	-2.48878	1.09042	0.00121225	0.0126725	rhomboid 5 homolog 1 [Source:MGI Symbol;Acc:MGI:104328]
Igf2bp2	ENSMUSG00000033581	protein_coding	47.4124	-2.53931	0.45582	1.91172e-09	1.04966e-07	insulin-like growth factor 2 mRNA binding protein 2 [Source:MGI Symbol;Acc:MGI:1890358]
Olfm4	ENSMUSG00000022026	protein_coding	22.3375	-2.5399	0.94109	0.000377048	0.00499471	olfactomedin 4 [Source:MGI Symbol;Acc:MGI:2685142]
Adrb2	ENSMUSG00000045730	protein_coding	803.229	-2.54505	0.347782	1.94871e-14	2.80537e-12	adrenergic receptor, beta 2 [Source:MGI Symbol;Acc:MGI:87938]
Sncaip	ENSMUSG00000024534	protein_coding	46.7517	-2.54715	0.524771	9.17901e-08	3.63143e-06	synuclein, alpha interacting protein (synphilin) [Source:MGI Symbol;Acc:MGI:1915097]
St8sia6	ENSMUSG00000003418	protein_coding	29.1345	-2.5554	0.720742	2.32905e-05	0.000471022	ST8 alpha-N-acetyl-neuraminide alpha-2,8-sialyltransferase 6 [Source:MGI Symbol;Acc:MGI:2386797]
Ptchd1	ENSMUSG00000041552	protein_coding	22.6899	-2.57144	0.770241	5.09245e-05	0.000929135	patched domain containing 1 [Source:MGI Symbol;Acc:MGI:2685233]
Alox5	ENSMUSG00000025701	protein_coding	49.3974	-2.57244	0.637982	3.77246e-06	9.61527e-05	arachidonate 5-lipoxygenase [Source:MGI Symbol;Acc:MGI:87999]
Oaf	ENSMUSG00000032014	protein_coding	56.8613	-2.59818	0.430377	1.28308e-10	9.30629e-09	out at first homolog [Source:MGI Symbol;Acc:MGI:94852]
Gm7334	ENSMUSG00000044645	processed_pseudogene	13.4706	-2.61913	1.56224	0.00282955	0.0244086	predicted gene 7334 [Source:MGI Symbol;Acc:MGI:3647393]
D630033A02Rik	ENSMUSG00000112237	transcribed_processed_pseudogene	67.6509	-2.61994	0.586636	6.27259e-07	1.91935e-05	RIKEN cDNA D630033A02 gene [Source:MGI Symbol;Acc:MGI:3028060]
9130019O22Rik	ENSMUSG00000030823	protein_coding	16.064	-2.62251	0.947736	0.000275411	0.00382515	RIKEN cDNA 9130019O22 gene [Source:MGI Symbol;Acc:MGI:1926171]
Ighd	ENSMUSG00000104213	IG_C_gene	70.9656	-2.69376	0.435169	5.64448e-11	4.27888e-09	immunoglobulin heavy constant delta [Source:MGI Symbol;Acc:MGI:96447]
Amd2	ENSMUSG00000063953	protein_coding	20.0807	-2.75068	1.21417	0.00122571	0.0127905	S-adenosylmethionine decarboxylase 2 [Source:MGI Symbol;Acc:MGI:1333111]
Pxdc1	ENSMUSG00000021411	protein_coding	54.9282	-2.76717	0.5903	1.7348e-07	6.29132e-06	PX domain containing 1 [Source:MGI Symbol;Acc:MGI:1914145]
St8sia4	ENSMUSG00000040710	protein_coding	39.9464	-2.847	0.595437	1.0536e-07	4.09926e-06	ST8 alpha-N-acetyl-neuraminide alpha-2,8-sialyltransferase 4 [Source:MGI Symbol;Acc:MGI:106018]
Cd276	ENSMUSG00000035914	protein_coding	8.80587	-2.84811	1.23831	0.000954866	0.0105053	CD276 antigen [Source:MGI Symbol;Acc:MGI:2183926]
Serpinf1	ENSMUSG00000000753	protein_coding	103.083	-2.86322	0.563874	2.51144e-08	1.12281e-06	serine (or cysteine) peptidase inhibitor, clade F, member 1 [Source:MGI Symbol;Acc:MGI:108080]
Klk8	ENSMUSG00000064023	protein_coding	316.89	-2.86415	0.376248	2.72663e-15	4.21551e-13	kallikrein related-peptidase 8 [Source:MGI Symbol;Acc:MGI:1343327]
Slc2a5	ENSMUSG00000028976	protein_coding	580.429	-2.86468	0.354081	5.83203e-17	1.05425e-14	solute carrier family 2 (facilitated glucose transporter), member 5 [Source:MGI Symbol;Acc:MGI:1928369]
Ccl9	ENSMUSG00000019122	protein_coding	730.283	-2.88627	0.333228	3.64058e-19	9.72199e-17	chemokine (C-C motif) ligand 9 [Source:MGI Symbol;Acc:MGI:104533]
Hnmt	ENSMUSG00000026986	protein_coding	172.968	-2.96525	0.478432	4.23881e-11	3.36527e-09	histamine N-methyltransferase [Source:MGI Symbol;Acc:MGI:2153181]
Deptor	ENSMUSG00000022419	protein_coding	21.695	-2.98202	0.687164	1.08113e-06	3.12889e-05	DEP domain containing MTOR-interacting protein [Source:MGI Symbol;Acc:MGI:2146322]
Ddah2	ENSMUSG00000007039	protein_coding	55.5936	-2.98217	0.614463	7.34504e-08	3.00056e-06	dimethylarginine dimethylaminohydrolase 2 [Source:MGI Symbol;Acc:MGI:1859016]
Slc36a2	ENSMUSG00000020264	protein_coding	9.86708	-3.00158	1.56403	0.00251214	0.0223577	solute carrier family 36 (proton/amino acid symporter), member 2 [Source:MGI Symbol;Acc:MGI:1891430]
Cd1d1	ENSMUSG00000028076	protein_coding	28.7789	-3.01673	0.885574	3.26849e-05	0.000630919	CD1d1 antigen [Source:MGI Symbol;Acc:MGI:107674]
Emp2	ENSMUSG00000022505	protein_coding	9.52484	-3.07066	1.46095	0.00177685	0.0169464	epithelial membrane protein 2 [Source:MGI Symbol;Acc:MGI:1098726]
Abcb4	ENSMUSG00000042476	protein_coding	49.7103	-3.07295	0.691262	4.83271e-07	1.53057e-05	ATP-binding cassette, sub-family B (MDR/TAP), member 4 [Source:MGI Symbol;Acc:MGI:97569]
Ccdc192	ENSMUSG00000058925	protein_coding	21.205	-3.08228	0.966963	0.00011545	0.00185572	coiled-coil domain containing 192 [Source:MGI Symbol;Acc:MGI:1922694]
Ckap4	ENSMUSG00000046841	protein_coding	36.4692	-3.12725	0.600142	1.34142e-08	6.36967e-07	cytoskeleton-associated protein 4 [Source:MGI Symbol;Acc:MGI:2444926]
Tcim	ENSMUSG00000056313	protein_coding	182.438	-3.21435	0.373881	4.69126e-19	1.22494e-16	transcriptional and immune response regulator [Source:MGI Symbol;Acc:MGI:1916318]
Gm8159	ENSMUSG00000094258	protein_coding	5.21311	-3.21548	3.13557	0.00614784	0.0445358	predicted gene 8159 [Source:MGI Symbol;Acc:MGI:3647882]
Igfbp4	ENSMUSG00000017493	protein_coding	67.4482	-3.24432	0.46866	4.05818e-13	4.67486e-11	insulin-like growth factor binding protein 4 [Source:MGI Symbol;Acc:MGI:96439]
Gm3468	ENSMUSG00000094634	protein_coding	26.7788	-3.25708	0.938674	2.38655e-05	0.00048182	predicted gene 3468 [Source:MGI Symbol;Acc:MGI:3781644]
Gm3488	ENSMUSG00000095295	protein_coding	90.0613	-3.27894	0.481621	6.73179e-13	7.39239e-11	predicted gene, 3488 [Source:MGI Symbol;Acc:MGI:3781665]
Gabbr1	ENSMUSG00000024462	protein_coding	20.3218	-3.31951	0.821763	2.76462e-06	7.26718e-05	gamma-aminobutyric acid (GABA) B receptor, 1 [Source:MGI Symbol;Acc:MGI:1860139]
Gm10340	ENSMUSG00000071613	protein_coding	87.7608	-3.32649	0.462632	3.98348e-14	5.20066e-12	predicted gene 10340 [Source:MGI Symbol;Acc:MGI:3641969]
Ccl24	ENSMUSG00000004814	protein_coding	16.5067	-3.34644	1.18423	0.000215565	0.00311932	chemokine (C-C motif) ligand 24 [Source:MGI Symbol;Acc:MGI:1928953]
Lrba	ENSMUSG00000028080	protein_coding	87.8599	-3.35023	0.611714	2.31124e-09	1.25727e-07	LPS-responsive beige-like anchor [Source:MGI Symbol;Acc:MGI:1933162]
Gm3629	ENSMUSG00000094590	protein_coding	4.92504	-3.35541	1.96774	0.00320922	0.0268319	predicted gene 3629 [Source:MGI Symbol;Acc:MGI:3781805]
Pcdhga5	ENSMUSG00000103567	protein_coding	11.4166	-3.4772	3.25517	0.00586309	0.0429497	protocadherin gamma subfamily A, 5 [Source:MGI Symbol;Acc:MGI:1935217]
Duoxa1	ENSMUSG00000027224	protein_coding	5.11777	-3.48378	2.26814	0.00226271	0.0206099	dual oxidase maturation factor 1 [Source:MGI Symbol;Acc:MGI:2384861]
Gm2974	ENSMUSG00000079391	protein_coding	14.9027	-3.49992	1.07057	6.68717e-05	0.00115211	predicted gene 2974 [Source:MGI Symbol;Acc:MGI:3781152]
6030468B19Rik	ENSMUSG00000025573	protein_coding	20.9346	-3.51766	0.754153	2.32528e-07	8.18026e-06	RIKEN cDNA 6030468B19 gene [Source:MGI Symbol;Acc:MGI:1924977]
Tnfrsf17	ENSMUSG00000022496	protein_coding	65.4933	-3.53145	0.691936	1.97701e-08	9.00381e-07	tumor necrosis factor receptor superfamily, member 17 [Source:MGI Symbol;Acc:MGI:1343050]
Lratd2	ENSMUSG00000072568	protein_coding	7.11592	-3.53666	1.29691	0.000499846	0.00628821	LRAT domain containing 1 [Source:MGI Symbol;Acc:MGI:3026924]
Gk5	ENSMUSG00000041440	protein_coding	4.81459	-3.55166	2.22484	0.00198714	0.0186344	glycerol kinase 5 (putative) [Source:MGI Symbol;Acc:MGI:2443336]
Cbr2	ENSMUSG00000025150	protein_coding	11.1857	-3.58354	1.78621	0.00158866	0.015504	carbonyl reductase 2 [Source:MGI Symbol;Acc:MGI:107200]
2610042L04Rik	ENSMUSG00000079388	protein_coding	26.2163	-3.59709	0.722409	4.06954e-08	1.75154e-06	RIKEN cDNA 2610042L04 gene [Source:MGI Symbol;Acc:MGI:1914305]
Bank1	ENSMUSG00000037922	protein_coding	29.956	-3.61047	0.850003	1.49705e-06	4.21831e-05	B cell scaffold protein with ankyrin repeats 1 [Source:MGI Symbol;Acc:MGI:2442120]
D830030K20Rik	ENSMUSG00000096039	protein_coding	53.7871	-3.69918	0.51821	8.25604e-14	1.01051e-11	RIKEN cDNA D830030K20 gene [Source:MGI Symbol;Acc:MGI:2443830]
Mycl	ENSMUSG00000028654	protein_coding	6.55435	-3.76926	2.01452	0.00200955	0.0187807	v-myc avian myelocytomatosis viral oncogene lung carcinoma derived [Source:MGI Symbol;Acc:MGI:96799]
Rac3	ENSMUSG00000018012	protein_coding	5.13492	-3.88937	1.6543	0.00112023	0.0118599	Rac family small GTPase 3 [Source:MGI Symbol;Acc:MGI:2180784]
Cask	ENSMUSG00000031012	protein_coding	211.607	-3.95434	0.416362	1.40333e-22	6.1071e-20	calcium/calmodulin-dependent serine protein kinase (MAGUK family) [Source:MGI Symbol;Acc:MGI:1309489]
Hpgd	ENSMUSG00000031613	protein_coding	1549.28	-3.99248	0.330081	1.05719e-34	1.55274e-31	hydroxyprostaglandin dehydrogenase 15 (NAD) [Source:MGI Symbol;Acc:MGI:108085]
Asb10	ENSMUSG00000038204	protein_coding	6.93094	-4.0742	1.45206	0.000392605	0.00515666	ankyrin repeat and SOCS box-containing 10 [Source:MGI Symbol;Acc:MGI:2152836]
Gpr183	ENSMUSG00000051212	protein_coding	916.117	-4.10446	0.363659	9.65943e-31	8.73064e-28	G protein-coupled receptor 183 [Source:MGI Symbol;Acc:MGI:2442034]
Ajuba	ENSMUSG00000022178	protein_coding	5.7837	-4.12331	1.90881	0.000690411	0.00809614	ajuba LIM protein [Source:MGI Symbol;Acc:MGI:1341886]
Kcnj12	ENSMUSG00000042529	protein_coding	5.79902	-4.12393	1.92003	0.000818378	0.00927284	potassium inwardly-rectifying channel, subfamily J, member 12 [Source:MGI Symbol;Acc:MGI:108495]
Il6	ENSMUSG00000025746	protein_coding	30.1288	-4.19456	0.776237	6.7046e-09	3.38107e-07	interleukin 6 [Source:MGI Symbol;Acc:MGI:96559]
Mrc1	ENSMUSG00000026712	protein_coding	88.9119	-4.21315	1.10995	8.04486e-06	0.000184623	mannose receptor, C type 1 [Source:MGI Symbol;Acc:MGI:97142]
Kcnip3	ENSMUSG00000079056	protein_coding	84.8821	-4.2164	0.583769	2.04364e-14	2.89311e-12	Kv channel interacting protein 3, calsenilin [Source:MGI Symbol;Acc:MGI:1929258]
Ccn4	ENSMUSG00000005124	protein_coding	6.44692	-4.23905	1.67767	0.000243175	0.00344253	cellular communication network factor 4 [Source:MGI Symbol;Acc:MGI:1197008]
Cass4	ENSMUSG00000074570	protein_coding	15.2909	-4.26836	1.048	2.85323e-06	7.43703e-05	Cas scaffolding protein family member 4 [Source:MGI Symbol;Acc:MGI:2444482]
Gm3667	ENSMUSG00000090691	protein_coding	44.0739	-4.27329	0.646224	6.82653e-12	6.46868e-10	predicted gene 3667 [Source:MGI Symbol;Acc:MGI:3781843]
Gm3248	ENSMUSG00000091275	protein_coding	51.434	-4.5924	1.07185	8.475e-07	2.49072e-05	predicted gene 3248 [Source:MGI Symbol;Acc:MGI:3781426]
Gm3020	ENSMUSG00000079402	protein_coding	102.937	-4.68469	0.546273	5.57411e-19	1.42382e-16	predicted gene 3020 [Source:MGI Symbol;Acc:MGI:3781198]
Cecr2	ENSMUSG00000071226	protein_coding	4.29665	-4.74854	2.94892	0.00172712	0.0166205	CECR2, histone acetyl-lysine reader [Source:MGI Symbol;Acc:MGI:1923799]
Gm2956	ENSMUSG00000096574	protein_coding	9.71416	-4.77295	1.71041	0.000218374	0.00315608	predicted gene 2956 [Source:MGI Symbol;Acc:MGI:3781134]
Csmd3	ENSMUSG00000022311	protein_coding	206.832	-4.88463	0.457314	8.56562e-28	5.29716e-25	CUB and Sushi multiple domains 3 [Source:MGI Symbol;Acc:MGI:2386403]
Pla2g2d	ENSMUSG00000041202	protein_coding	4.31526	-5.14968	3.5881	0.00358595	0.02924	phospholipase A2, group IID [Source:MGI Symbol;Acc:MGI:1341796]
Gm3411	ENSMUSG00000079396	protein_coding	12.6909	-5.20384	1.28821	6.81685e-06	0.00015924	predicted gene 3411 [Source:MGI Symbol;Acc:MGI:3781589]
Tspan8	ENSMUSG00000034127	protein_coding	7.10582	-5.2779	1.81578	6.52389e-05	0.00113062	tetraspanin 8 [Source:MGI Symbol;Acc:MGI:2384918]
Mrc2	ENSMUSG00000020695	protein_coding	16.4762	-5.40753	1.40388	1.23156e-05	0.000266009	mannose receptor, C type 2 [Source:MGI Symbol;Acc:MGI:107818]
Fhit	ENSMUSG00000060579	protein_coding	17.1491	-5.57249	1.20766	6.55854e-07	1.99129e-05	fragile histidine triad gene [Source:MGI Symbol;Acc:MGI:1277947]
Gm48128	ENSMUSG00000111551	processed_pseudogene	9.45704	-5.70055	2.76555	0.00024111	0.00342155	predicted gene, 48128 [Source:MGI Symbol;Acc:MGI:6097487]
D7Ertd443e	ENSMUSG00000030994	protein_coding	5.52662	-5.7172	2.96339	0.000574608	0.00703297	DNA segment, Chr 7, ERATO Doi 443, expressed [Source:MGI Symbol;Acc:MGI:1196431]
Acy1	ENSMUSG00000023262	protein_coding	15.6327	-5.79229	1.45942	4.76417e-07	1.51705e-05	aminoacylase 1 [Source:MGI Symbol;Acc:MGI:87913]
Gm3164	ENSMUSG00000091418	protein_coding	4.61255	-6.13719	3.11243	0.000544025	0.00673581	predicted gene 3164 [Source:MGI Symbol;Acc:MGI:3781343]
F13a1	ENSMUSG00000039109	protein_coding	58.9115	-6.14666	1.65733	1.21227e-05	0.000263176	coagulation factor XIII, A1 subunit [Source:MGI Symbol;Acc:MGI:1921395]
Adamts16	ENSMUSG00000049538	protein_coding	16.6348	-6.30789	1.49787	1.24806e-07	4.74585e-06	a disintegrin-like and metallopeptidase (reprolysin type) with thrombospondin type 1 motif, 16 [Source:MGI Symbol;Acc:MGI:2429637]
Pf4	ENSMUSG00000029373	protein_coding	181.499	-6.33648	1.21448	1.25556e-08	6.04624e-07	platelet factor 4 [Source:MGI Symbol;Acc:MGI:1888711]
Skint3	ENSMUSG00000070868	protein_coding	8.39392	-6.42299	2.6663	1.18281e-05	0.000257849	selection and upkeep of intraepithelial T cells 3 [Source:MGI Symbol;Acc:MGI:3045331]
Gp9	ENSMUSG00000030054	protein_coding	44.1618	-6.45716	1.20069	9.48377e-09	4.66564e-07	glycoprotein 9 (platelet) [Source:MGI Symbol;Acc:MGI:1860137]
Gm2244	ENSMUSG00000092036	protein_coding	9.06216	-6.72045	2.7014	8.61726e-06	0.000195527	predicted gene 2244 [Source:MGI Symbol;Acc:MGI:3780414]
Il1rl1	ENSMUSG00000026069	protein_coding	9.14552	-6.98684	2.72288	3.38547e-06	8.70443e-05	interleukin 1 receptor-like 1 [Source:MGI Symbol;Acc:MGI:98427]
Gm3739	ENSMUSG00000091472	protein_coding	35.8129	-7.28179	1.1536	4.90903e-11	3.79481e-09	predicted gene 3739 [Source:MGI Symbol;Acc:MGI:3781914]
Cd163	ENSMUSG00000008845	protein_coding	12.2351	-7.92628	3.68604	0.00037218	0.00494137	CD163 antigen [Source:MGI Symbol;Acc:MGI:2135946]
Tslp	ENSMUSG00000024379	protein_coding	9.70126	-8.09509	3.03032	1.04455e-06	3.03799e-05	thymic stromal lymphopoietin [Source:MGI Symbol;Acc:MGI:1855696]
Tmem204	ENSMUSG00000024168	protein_coding	13.0306	-8.29133	2.81233	1.21962e-08	5.92171e-07	transmembrane protein 204 [Source:MGI Symbol;Acc:MGI:3039635]

## Sheet: Table S2
Table S2. Differential gene expression analysis between samples of 3-month-old FACS-isolated retinal microglia at 28 and 12 days post-injection. (DESeq2 analysis; log2FC ≥ |0.5| and padj ≤ 0.05)
external_gene_name	ensgene	gene_biotype	baseMean	log2FoldChange	lfcSE	pvalue	padj	description
Skint3	ENSMUSG00000070868	protein_coding	8.39392	5.99131	2.45876	2.21947e-05	0.00179424	selection and upkeep of intraepithelial T cells 3 [Source:MGI Symbol;Acc:MGI:3045331]
Acy1	ENSMUSG00000023262	protein_coding	15.6327	5.0465	1.44596	6.3803e-06	0.000742886	aminoacylase 1 [Source:MGI Symbol;Acc:MGI:87913]
Gm3739	ENSMUSG00000091472	protein_coding	35.8129	5.01326	1.15816	2.21982e-06	0.000312048	predicted gene 3739 [Source:MGI Symbol;Acc:MGI:3781914]
Gp9	ENSMUSG00000030054	protein_coding	44.1618	3.57573	1.25232	0.000326655	0.0151219	glycoprotein 9 (platelet) [Source:MGI Symbol;Acc:MGI:1860137]
Gm3411	ENSMUSG00000079396	protein_coding	12.6909	3.482	1.36525	0.000794657	0.0263219	predicted gene 3411 [Source:MGI Symbol;Acc:MGI:3781589]
Egflam	ENSMUSG00000042961	protein_coding	6.15701	3.38168	1.63018	0.00151271	0.0414181	EGF-like, fibronectin type III and laminin G domains [Source:MGI Symbol;Acc:MGI:2146149]
Fhit	ENSMUSG00000060579	protein_coding	17.1491	3.05239	1.31924	0.00142006	0.0395386	fragile histidine triad gene [Source:MGI Symbol;Acc:MGI:1277947]
Kcnip3	ENSMUSG00000079056	protein_coding	84.8821	3.01173	0.600691	2.24409e-08	7.60812e-06	Kv channel interacting protein 3, calsenilin [Source:MGI Symbol;Acc:MGI:1929258]
Ldlr	ENSMUSG00000032193	protein_coding	35.9488	2.92925	0.616875	1.26763e-07	2.86508e-05	low density lipoprotein receptor [Source:MGI Symbol;Acc:MGI:96765]
Gpr183	ENSMUSG00000051212	protein_coding	916.117	2.9262	0.366742	8.5557e-17	9.86216e-13	G protein-coupled receptor 183 [Source:MGI Symbol;Acc:MGI:2442034]
Gm3020	ENSMUSG00000079402	protein_coding	102.937	2.91153	0.564585	1.33061e-08	4.88813e-06	predicted gene 3020 [Source:MGI Symbol;Acc:MGI:3781198]
Gm3488	ENSMUSG00000095295	protein_coding	90.0613	2.68178	0.490087	2.79816e-09	1.40237e-06	predicted gene, 3488 [Source:MGI Symbol;Acc:MGI:3781665]
Gm3667	ENSMUSG00000090691	protein_coding	44.0739	2.66455	0.677208	7.47868e-06	0.000828911	predicted gene 3667 [Source:MGI Symbol;Acc:MGI:3781843]
Cass4	ENSMUSG00000074570	protein_coding	15.2909	2.65771	1.17264	0.000840892	0.0276153	Cas scaffolding protein family member 4 [Source:MGI Symbol;Acc:MGI:2444482]
Tcim	ENSMUSG00000056313	protein_coding	182.438	2.63283	0.378698	2.1439e-13	8.23757e-10	transcriptional and immune response regulator [Source:MGI Symbol;Acc:MGI:1916318]
D630033A02Rik	ENSMUSG00000112237	transcribed_processed_pseudogene	67.6509	2.5858	0.597991	8.1262e-07	0.000144109	RIKEN cDNA D630033A02 gene [Source:MGI Symbol;Acc:MGI:3028060]
Deptor	ENSMUSG00000022419	protein_coding	21.695	2.44646	0.718173	3.6655e-05	0.00274365	DEP domain containing MTOR-interacting protein [Source:MGI Symbol;Acc:MGI:2146322]
Hnmt	ENSMUSG00000026986	protein_coding	172.968	2.43987	0.487238	3.38391e-08	1.00016e-05	histamine N-methyltransferase [Source:MGI Symbol;Acc:MGI:2153181]
Gm10340	ENSMUSG00000071613	protein_coding	87.7608	2.27347	0.47844	1.11439e-07	2.62154e-05	predicted gene 10340 [Source:MGI Symbol;Acc:MGI:3641969]
Fosl2	ENSMUSG00000029135	protein_coding	13.5127	2.22884	0.827701	0.000351334	0.0159442	fos-like antigen 2 [Source:MGI Symbol;Acc:MGI:102858]
Pole2	ENSMUSG00000020974	protein_coding	13.4218	2.16414	1.08935	0.00134004	0.0382969	polymerase (DNA directed), epsilon 2 (p59 subunit) [Source:MGI Symbol;Acc:MGI:1197514]
Sqle	ENSMUSG00000022351	protein_coding	47.8245	2.09799	0.582397	1.52377e-05	0.00139729	squalene epoxidase [Source:MGI Symbol;Acc:MGI:109296]
Ddah2	ENSMUSG00000007039	protein_coding	55.5936	2.09781	0.64745	5.39607e-05	0.00366847	dimethylarginine dimethylaminohydrolase 2 [Source:MGI Symbol;Acc:MGI:1859016]
Igfbp4	ENSMUSG00000017493	protein_coding	67.4482	2.09646	0.49072	1.10345e-06	0.000180329	insulin-like growth factor binding protein 4 [Source:MGI Symbol;Acc:MGI:96439]
Ptchd1	ENSMUSG00000041552	protein_coding	22.6899	2.09559	0.819624	0.000451435	0.0186512	patched domain containing 1 [Source:MGI Symbol;Acc:MGI:2685233]
Cask	ENSMUSG00000031012	protein_coding	211.607	2.08968	0.433674	7.16903e-08	1.83639e-05	calcium/calmodulin-dependent serine protein kinase (MAGUK family) [Source:MGI Symbol;Acc:MGI:1309489]
Chml	ENSMUSG00000078185	protein_coding	20.9527	2.08273	0.852926	0.000649876	0.0224285	choroideremia-like [Source:MGI Symbol;Acc:MGI:101913]
Nr3c2	ENSMUSG00000031618	protein_coding	15.9959	2.05503	0.892695	0.000876935	0.0284744	nuclear receptor subfamily 3, group C, member 2 [Source:MGI Symbol;Acc:MGI:99459]
Csmd3	ENSMUSG00000022311	protein_coding	206.832	2.05404	0.487725	1.36166e-06	0.000209278	CUB and Sushi multiple domains 3 [Source:MGI Symbol;Acc:MGI:2386403]
Hpgd	ENSMUSG00000031613	protein_coding	1549.28	2.02206	0.336646	1.1956e-10	1.5313e-07	hydroxyprostaglandin dehydrogenase 15 (NAD) [Source:MGI Symbol;Acc:MGI:108085]
D830030K20Rik	ENSMUSG00000096039	protein_coding	53.7871	2.00859	0.556921	1.79101e-05	0.00152925	RIKEN cDNA D830030K20 gene [Source:MGI Symbol;Acc:MGI:2443830]
Ighd	ENSMUSG00000104213	IG_C_gene	70.9656	1.96447	0.452933	8.53336e-07	0.000149036	immunoglobulin heavy constant delta [Source:MGI Symbol;Acc:MGI:96447]
Cst3	ENSMUSG00000027447	protein_coding	185777	1.89879	0.296182	9.37255e-12	1.54339e-08	cystatin C [Source:MGI Symbol;Acc:MGI:102519]
Adrb2	ENSMUSG00000045730	protein_coding	803.229	1.87851	0.353526	6.66218e-09	2.74268e-06	adrenergic receptor, beta 2 [Source:MGI Symbol;Acc:MGI:87938]
Bbs2	ENSMUSG00000031755	protein_coding	27.2993	1.85622	0.660484	0.000230943	0.0118433	Bardet-Biedl syndrome 2 (human) [Source:MGI Symbol;Acc:MGI:2135267]
Cdo1	ENSMUSG00000033022	protein_coding	52.2307	1.84198	0.792107	0.00074621	0.0250045	cysteine dioxygenase 1, cytosolic [Source:MGI Symbol;Acc:MGI:105925]
Trpv4	ENSMUSG00000014158	protein_coding	16.9516	1.84083	0.920725	0.00165011	0.0436257	transient receptor potential cation channel, subfamily V, member 4 [Source:MGI Symbol;Acc:MGI:1926945]
Myc	ENSMUSG00000022346	protein_coding	132.562	1.81546	0.40301	4.04858e-07	8.48509e-05	myelocytomatosis oncogene [Source:MGI Symbol;Acc:MGI:97250]
Slco4a1	ENSMUSG00000038963	protein_coding	43.746	1.78953	0.502686	1.98596e-05	0.00166613	solute carrier organic anion transporter family, member 4a1 [Source:MGI Symbol;Acc:MGI:1351866]
Thrsp	ENSMUSG00000035686	protein_coding	299.183	1.69408	0.397097	1.14473e-06	0.00018103	thyroid hormone responsive [Source:MGI Symbol;Acc:MGI:109126]
Cdca7	ENSMUSG00000055612	protein_coding	66.7178	1.6818	0.422508	4.20327e-06	0.000530718	cell division cycle associated 7 [Source:MGI Symbol;Acc:MGI:1914203]
Tnfrsf17	ENSMUSG00000022496	protein_coding	65.4933	1.66081	0.817066	0.0013661	0.0386906	tumor necrosis factor receptor superfamily, member 17 [Source:MGI Symbol;Acc:MGI:1343050]
Btbd3	ENSMUSG00000062098	protein_coding	16.4572	1.65042	0.844849	0.00174425	0.0455918	BTB (POZ) domain containing 3 [Source:MGI Symbol;Acc:MGI:2385155]
Hspb3	ENSMUSG00000051456	protein_coding	354.833	1.62975	0.412247	3.96483e-06	0.000519347	heat shock protein 3 [Source:MGI Symbol;Acc:MGI:1928479]
Zfp623	ENSMUSG00000050846	protein_coding	49.7027	1.62734	0.721616	0.000962336	0.0303083	zinc finger protein 623 [Source:MGI Symbol;Acc:MGI:1926084]
Zfp697	ENSMUSG00000050064	protein_coding	69.9754	1.60398	0.566869	0.00024123	0.0120375	zinc finger protein 697 [Source:MGI Symbol;Acc:MGI:2139736]
Myo1b	ENSMUSG00000018417	protein_coding	147.433	1.5947	0.4512	2.22588e-05	0.00179424	myosin IB [Source:MGI Symbol;Acc:MGI:107752]
Sc5d	ENSMUSG00000032018	protein_coding	162.887	1.59273	0.438984	1.49274e-05	0.00139729	sterol-C5-desaturase [Source:MGI Symbol;Acc:MGI:1353611]
Slc2a5	ENSMUSG00000028976	protein_coding	580.429	1.5608	0.3664	1.26152e-06	0.000196507	solute carrier family 2 (facilitated glucose transporter), member 5 [Source:MGI Symbol;Acc:MGI:1928369]
Calcrl	ENSMUSG00000059588	protein_coding	32.314	1.56051	0.666279	0.000862378	0.0281604	calcitonin receptor-like [Source:MGI Symbol;Acc:MGI:1926944]
Mblac1	ENSMUSG00000049285	protein_coding	35.8229	1.55167	0.767557	0.00154548	0.0419169	metallo-beta-lactamase domain containing 1 [Source:MGI Symbol;Acc:MGI:2679717]
Ccl9	ENSMUSG00000019122	protein_coding	730.283	1.54632	0.344272	4.29115e-07	8.75759e-05	chemokine (C-C motif) ligand 9 [Source:MGI Symbol;Acc:MGI:104533]
Zfp37	ENSMUSG00000028389	protein_coding	29.6414	1.52453	0.744867	0.00148204	0.040772	zinc finger protein 37 [Source:MGI Symbol;Acc:MGI:99181]
Col27a1	ENSMUSG00000045672	protein_coding	221.424	1.515	0.392446	6.7736e-06	0.000758051	collagen, type XXVII, alpha 1 [Source:MGI Symbol;Acc:MGI:2672118]
Idi1	ENSMUSG00000058258	protein_coding	87.4006	1.50598	0.67095	0.000993649	0.0308765	isopentenyl-diphosphate delta isomerase [Source:MGI Symbol;Acc:MGI:2442264]
Liph	ENSMUSG00000044626	protein_coding	159.315	1.50325	0.362555	2.00806e-06	0.000292999	lipase, member H [Source:MGI Symbol;Acc:MGI:2388029]
Cyp51	ENSMUSG00000001467	protein_coding	109.579	1.50178	0.431774	2.69928e-05	0.00211664	cytochrome P450, family 51 [Source:MGI Symbol;Acc:MGI:106040]
Msmo1	ENSMUSG00000031604	protein_coding	485.108	1.48914	0.275754	4.34724e-09	1.92733e-06	methylsterol monoxygenase 1 [Source:MGI Symbol;Acc:MGI:1913484]
Klk8	ENSMUSG00000064023	protein_coding	316.89	1.47445	0.396456	1.22081e-05	0.00119257	kallikrein related-peptidase 8 [Source:MGI Symbol;Acc:MGI:1343327]
Mlxipl	ENSMUSG00000005373	protein_coding	227.056	1.4502	0.351716	2.21165e-06	0.000312048	MLX interacting protein-like [Source:MGI Symbol;Acc:MGI:1927999]
Errfi1	ENSMUSG00000028967	protein_coding	40.9704	1.44926	0.609622	0.000742643	0.0249576	ERBB receptor feedback inhibitor 1 [Source:MGI Symbol;Acc:MGI:1921405]
Socs5	ENSMUSG00000037104	protein_coding	53.1248	1.43356	0.607587	0.000775437	0.0258337	suppressor of cytokine signaling 5 [Source:MGI Symbol;Acc:MGI:2385459]
Tmem100	ENSMUSG00000069763	protein_coding	735.984	1.41505	0.326522	9.02465e-07	0.000153199	transmembrane protein 100 [Source:MGI Symbol;Acc:MGI:1915138]
Oaf	ENSMUSG00000032014	protein_coding	56.8613	1.40986	0.468928	0.000132147	0.00773227	out at first homolog [Source:MGI Symbol;Acc:MGI:94852]
Sncaip	ENSMUSG00000024534	protein_coding	46.7517	1.40283	0.589157	0.000728591	0.0246953	synuclein, alpha interacting protein (synphilin) [Source:MGI Symbol;Acc:MGI:1915097]
Gdf9	ENSMUSG00000018238	protein_coding	40.8553	1.38699	0.723046	0.0018544	0.0473961	growth differentiation factor 9 [Source:MGI Symbol;Acc:MGI:95692]
Gpr34	ENSMUSG00000040229	protein_coding	8997.16	1.38604	0.285714	8.03423e-08	2.01327e-05	G protein-coupled receptor 34 [Source:MGI Symbol;Acc:MGI:1346334]
Abca9	ENSMUSG00000041797	protein_coding	551.893	1.36346	0.269339	2.69284e-08	8.3893e-06	ATP-binding cassette, sub-family A (ABC1), member 9 [Source:MGI Symbol;Acc:MGI:2386796]
Igf2bp2	ENSMUSG00000033581	protein_coding	47.4124	1.3549	0.501652	0.000350335	0.0159442	insulin-like growth factor 2 mRNA binding protein 2 [Source:MGI Symbol;Acc:MGI:1890358]
Ildr2	ENSMUSG00000040612	protein_coding	39.2346	1.35062	0.599818	0.000978008	0.0306345	immunoglobulin-like domain containing receptor 2 [Source:MGI Symbol;Acc:MGI:1196370]
Dgcr2	ENSMUSG00000003166	protein_coding	82.2753	1.34687	0.434602	0.000104494	0.0064412	DiGeorge syndrome critical region gene 2 [Source:MGI Symbol;Acc:MGI:892866]
Camk2n1	ENSMUSG00000046447	protein_coding	105.466	1.33483	0.456664	0.000169247	0.00938346	calcium/calmodulin-dependent protein kinase II inhibitor 1 [Source:MGI Symbol;Acc:MGI:1913509]
Smcr8	ENSMUSG00000049323	protein_coding	50.1673	1.31967	0.569507	0.000851709	0.0278911	Smith-Magenis syndrome chromosome region, candidate 8 homolog (human) [Source:MGI Symbol;Acc:MGI:2444720]
P2ry12	ENSMUSG00000036353	protein_coding	15757.1	1.31921	0.250834	9.9333e-09	3.81671e-06	purinergic receptor P2Y, G-protein coupled 12 [Source:MGI Symbol;Acc:MGI:1918089]
Lrrc3	ENSMUSG00000051652	protein_coding	232.787	1.3116	0.208951	2.19003e-11	3.15556e-08	leucine rich repeat containing 3 [Source:MGI Symbol;Acc:MGI:2447899]
Ppp1r3b	ENSMUSG00000046794	protein_coding	57.2247	1.31157	0.497966	0.000418665	0.0179404	protein phosphatase 1, regulatory subunit 3B [Source:MGI Symbol;Acc:MGI:2177268]
Cd14	ENSMUSG00000051439	protein_coding	2426.56	1.30897	0.304561	1.11073e-06	0.000180329	CD14 antigen [Source:MGI Symbol;Acc:MGI:88318]
Tsc22d3	ENSMUSG00000031431	protein_coding	198.297	1.30493	0.383984	4.19688e-05	0.00301571	TSC22 domain family, member 3 [Source:MGI Symbol;Acc:MGI:1196284]
Cnrip1	ENSMUSG00000044629	protein_coding	66.8254	1.30488	0.506203	0.000462133	0.0188901	cannabinoid receptor interacting protein 1 [Source:MGI Symbol;Acc:MGI:1917505]
Tmem119	ENSMUSG00000054675	protein_coding	3185.59	1.29279	0.229009	1.16599e-09	7.46685e-07	transmembrane protein 119 [Source:MGI Symbol;Acc:MGI:2385228]
Adrb1	ENSMUSG00000035283	protein_coding	46.6017	1.27691	0.607908	0.00140648	0.0392554	adrenergic receptor, beta 1 [Source:MGI Symbol;Acc:MGI:87937]
Jam2	ENSMUSG00000053062	protein_coding	362.715	1.27642	0.336939	8.72264e-06	0.00093773	junction adhesion molecule 2 [Source:MGI Symbol;Acc:MGI:1933820]
Fdft1	ENSMUSG00000021273	protein_coding	99.5688	1.27442	0.489426	0.000450567	0.0186512	farnesyl diphosphate farnesyl transferase 1 [Source:MGI Symbol;Acc:MGI:102706]
Alpk2	ENSMUSG00000032845	protein_coding	310.236	1.2713	0.430053	0.000163827	0.00925703	alpha-kinase 2 [Source:MGI Symbol;Acc:MGI:2449492]
Vsir	ENSMUSG00000020101	protein_coding	1564.77	1.2451	0.218082	8.23357e-10	5.93177e-07	V-set immunoregulatory receptor [Source:MGI Symbol;Acc:MGI:1921298]
Pilra	ENSMUSG00000046245	protein_coding	981.792	1.23449	0.2424	2.4646e-08	7.89151e-06	paired immunoglobin-like type 2 receptor alpha [Source:MGI Symbol;Acc:MGI:2450529]
Selplg	ENSMUSG00000048163	protein_coding	11536.7	1.23395	0.285557	1.03893e-06	0.000173562	selectin, platelet (p-selectin) ligand [Source:MGI Symbol;Acc:MGI:106689]
Thap2	ENSMUSG00000020137	protein_coding	62.2322	1.20177	0.448043	0.000357461	0.0160826	THAP domain containing, apoptosis associated protein 2 [Source:MGI Symbol;Acc:MGI:1914066]
P2ry13	ENSMUSG00000036362	protein_coding	3346.44	1.18629	0.290667	3.23254e-06	0.000433273	purinergic receptor P2Y, G-protein coupled 13 [Source:MGI Symbol;Acc:MGI:1921441]
Arid3b	ENSMUSG00000004661	protein_coding	78.3676	1.17749	0.469269	0.000578877	0.0213869	AT rich interactive domain 3B (BRIGHT-like) [Source:MGI Symbol;Acc:MGI:1930768]
Sult1a1	ENSMUSG00000030711	protein_coding	204.995	1.17197	0.3053	7.84235e-06	0.00086094	sulfotransferase family 1A, phenol-preferring, member 1 [Source:MGI Symbol;Acc:MGI:102896]
Siglech	ENSMUSG00000051504	protein_coding	4839.79	1.157	0.21633	6.54674e-09	2.74268e-06	sialic acid binding Ig-like lectin H [Source:MGI Symbol;Acc:MGI:2443256]
Bend6	ENSMUSG00000042182	protein_coding	135.38	1.1534	0.441308	0.000473274	0.0190105	BEN domain containing 6 [Source:MGI Symbol;Acc:MGI:2444572]
Srpk3	ENSMUSG00000002007	protein_coding	47.9591	1.15219	0.558455	0.0018474	0.0473222	serine/arginine-rich protein specific kinase 3 [Source:MGI Symbol;Acc:MGI:1891338]
0610040J01Rik	ENSMUSG00000060512	protein_coding	287.156	1.15107	0.334829	3.65949e-05	0.00274365	RIKEN cDNA 0610040J01 gene [Source:MGI Symbol;Acc:MGI:1923511]
Chn2	ENSMUSG00000004633	protein_coding	188.519	1.09916	0.332919	6.58587e-05	0.0042649	chimerin 2 [Source:MGI Symbol;Acc:MGI:1917243]
Lpar6	ENSMUSG00000033446	protein_coding	1696.77	1.08676	0.275223	5.14242e-06	0.000623965	lysophosphatidic acid receptor 6 [Source:MGI Symbol;Acc:MGI:1914418]
Acvr2a	ENSMUSG00000052155	protein_coding	47.9423	1.08456	0.536081	0.0019572	0.0492591	activin receptor IIA [Source:MGI Symbol;Acc:MGI:102806]
St3gal5	ENSMUSG00000056091	protein_coding	393.554	1.07996	0.333673	7.73571e-05	0.00487265	ST3 beta-galactoside alpha-2,3-sialyltransferase 5 [Source:MGI Symbol;Acc:MGI:1339963]
Cebpd	ENSMUSG00000071637	protein_coding	312.397	1.07618	0.290132	1.611e-05	0.00142846	CCAAT/enhancer binding protein (C/EBP), delta [Source:MGI Symbol;Acc:MGI:103573]
Mettl7a1	ENSMUSG00000054619	protein_coding	70.9987	1.06509	0.340027	0.000106801	0.00651372	methyltransferase like 7A1 [Source:MGI Symbol;Acc:MGI:1916523]
Garnl3	ENSMUSG00000038860	protein_coding	118.554	1.06404	0.511711	0.00183801	0.0471865	GTPase activating RANGAP domain-like 3 [Source:MGI Symbol;Acc:MGI:2139309]
Clec4a2	ENSMUSG00000030148	protein_coding	288.002	1.06367	0.375655	0.000283472	0.0135024	C-type lectin domain family 4, member a2 [Source:MGI Symbol;Acc:MGI:1349412]
Dusp6	ENSMUSG00000019960	protein_coding	640.729	1.05788	0.286306	1.54474e-05	0.00139729	dual specificity phosphatase 6 [Source:MGI Symbol;Acc:MGI:1914853]
Cyp20a1	ENSMUSG00000049439	protein_coding	138.886	1.05582	0.273756	8.78588e-06	0.00093773	cytochrome P450, family 20, subfamily a, polypeptide 1 [Source:MGI Symbol;Acc:MGI:1925201]
Ltc4s	ENSMUSG00000020377	protein_coding	2408.03	1.04747	0.491504	0.00162595	0.0432849	leukotriene C4 synthase [Source:MGI Symbol;Acc:MGI:107498]
Il17ra	ENSMUSG00000002897	protein_coding	201.066	1.04689	0.283853	1.54478e-05	0.00139729	interleukin 17 receptor A [Source:MGI Symbol;Acc:MGI:107399]
Slamf9	ENSMUSG00000026548	protein_coding	1817.13	1.03075	0.270299	9.79601e-06	0.00099928	SLAM family member 9 [Source:MGI Symbol;Acc:MGI:1923692]
Ccdc106	ENSMUSG00000035228	protein_coding	183.033	1.03039	0.486236	0.00158244	0.0425194	coiled-coil domain containing 106 [Source:MGI Symbol;Acc:MGI:2385900]
Fam102b	ENSMUSG00000040339	protein_coding	463.715	1.03019	0.244124	1.72551e-06	0.000258311	family with sequence similarity 102, member B [Source:MGI Symbol;Acc:MGI:3036259]
Gm38158	ENSMUSG00000103367	processed_pseudogene	91.0847	1.02974	0.417301	0.000730553	0.0246953	predicted gene, 38158 [Source:MGI Symbol;Acc:MGI:5611386]
Idh2	ENSMUSG00000030541	protein_coding	186.998	1.02933	0.345912	0.000191345	0.0103298	isocitrate dehydrogenase 2 (NADP+), mitochondrial [Source:MGI Symbol;Acc:MGI:96414]
Plpp1	ENSMUSG00000021759	protein_coding	352.375	1.0125	0.276663	1.84458e-05	0.00156342	phospholipid phosphatase 1 [Source:MGI Symbol;Acc:MGI:108412]
Dusp7	ENSMUSG00000053716	protein_coding	107.653	0.993559	0.347271	0.000305388	0.0142519	dual specificity phosphatase 7 [Source:MGI Symbol;Acc:MGI:2387100]
Rgs2	ENSMUSG00000026360	protein_coding	3989.2	0.988122	0.254943	7.92603e-06	0.000861919	regulator of G-protein signaling 2 [Source:MGI Symbol;Acc:MGI:1098271]
Hhex	ENSMUSG00000024986	protein_coding	458.856	0.970206	0.254758	1.05356e-05	0.00105603	hematopoietically expressed homeobox [Source:MGI Symbol;Acc:MGI:96086]
Ccl6	ENSMUSG00000018927	protein_coding	1949.38	0.96426	0.28288	4.69905e-05	0.00328279	chemokine (C-C motif) ligand 6 [Source:MGI Symbol;Acc:MGI:98263]
Kctd12	ENSMUSG00000098557	protein_coding	1058.75	0.956942	0.257589	1.52233e-05	0.00139729	potassium channel tetramerisation domain containing 12 [Source:MGI Symbol;Acc:MGI:2145823]
Sh2b3	ENSMUSG00000042594	protein_coding	298.028	0.942971	0.308395	0.000148202	0.00851129	SH2B adaptor protein 3 [Source:MGI Symbol;Acc:MGI:893598]
Msrb2	ENSMUSG00000023094	protein_coding	273.686	0.941732	0.303067	0.000130624	0.00768218	methionine sulfoxide reductase B2 [Source:MGI Symbol;Acc:MGI:1923717]
Arhgap22	ENSMUSG00000063506	protein_coding	104.482	0.931845	0.423961	0.001587	0.0425363	Rho GTPase activating protein 22 [Source:MGI Symbol;Acc:MGI:2443418]
Btbd19	ENSMUSG00000073771	protein_coding	83.5209	0.929556	0.366733	0.000721201	0.024523	BTB (POZ) domain containing 19 [Source:MGI Symbol;Acc:MGI:1925861]
Rapgef5	ENSMUSG00000041992	protein_coding	347.966	0.925839	0.247707	1.42565e-05	0.00135813	Rap guanine nucleotide exchange factor (GEF) 5 [Source:MGI Symbol;Acc:MGI:2444365]
Cfh	ENSMUSG00000026365	protein_coding	3048.27	0.907866	0.291267	0.000125262	0.00748132	complement component factor h [Source:MGI Symbol;Acc:MGI:88385]
Sall3	ENSMUSG00000024565	protein_coding	316.625	0.907487	0.342115	0.00053425	0.0202744	spalt like transcription factor 3 [Source:MGI Symbol;Acc:MGI:109295]
Inka1	ENSMUSG00000042106	protein_coding	740.643	0.907253	0.332888	0.000434583	0.0183554	inka box actin regulator 1 [Source:MGI Symbol;Acc:MGI:1915426]
Pgrmc1	ENSMUSG00000006373	protein_coding	347.496	0.900479	0.287984	0.000136817	0.00795748	progesterone receptor membrane component 1 [Source:MGI Symbol;Acc:MGI:1858305]
Ptgs1	ENSMUSG00000047250	protein_coding	1713.68	0.896799	0.23557	1.14989e-05	0.00114266	prostaglandin-endoperoxide synthase 1 [Source:MGI Symbol;Acc:MGI:97797]
Cx3cr1	ENSMUSG00000052336	protein_coding	2943.63	0.893506	0.167055	8.04891e-09	3.1993e-06	chemokine (C-X3-C motif) receptor 1 [Source:MGI Symbol;Acc:MGI:1333815]
Arl10	ENSMUSG00000025870	protein_coding	100.682	0.888908	0.329672	0.00046016	0.0188764	ADP-ribosylation factor-like 10 [Source:MGI Symbol;Acc:MGI:1930788]
Tln2	ENSMUSG00000052698	protein_coding	146.466	0.887781	0.31571	0.000321353	0.0149364	talin 2 [Source:MGI Symbol;Acc:MGI:1917799]
Golm1	ENSMUSG00000021556	protein_coding	1735.03	0.886373	0.188381	2.26963e-07	4.84482e-05	golgi membrane protein 1 [Source:MGI Symbol;Acc:MGI:1917329]
Zfp52	ENSMUSG00000051341	protein_coding	71.8361	0.882134	0.391368	0.00156001	0.0420145	zinc finger protein 52 [Source:MGI Symbol;Acc:MGI:99199]
Ecscr	ENSMUSG00000073599	protein_coding	745.41	0.88132	0.299523	0.000235285	0.0118433	endothelial cell surface expressed chemotaxis and apoptosis regulator [Source:MGI Symbol;Acc:MGI:1915795]
Zfp69	ENSMUSG00000064141	protein_coding	159.037	0.8783	0.378149	0.00127569	0.0369623	zinc finger protein 69 [Source:MGI Symbol;Acc:MGI:107794]
Tmem176a	ENSMUSG00000023367	protein_coding	739.337	0.869583	0.378113	0.00135756	0.0385435	transmembrane protein 176A [Source:MGI Symbol;Acc:MGI:1913308]
Trf	ENSMUSG00000032554	protein_coding	2862.91	0.859583	0.301831	0.00032865	0.015135	transferrin [Source:MGI Symbol;Acc:MGI:98821]
Pag1	ENSMUSG00000027508	protein_coding	401.254	0.854398	0.370875	0.00138675	0.0388932	phosphoprotein associated with glycosphingolipid microdomains 1 [Source:MGI Symbol;Acc:MGI:2443160]
St3gal6	ENSMUSG00000022747	protein_coding	1076.96	0.844818	0.27512	0.000169321	0.00938346	ST3 beta-galactoside alpha-2,3-sialyltransferase 6 [Source:MGI Symbol;Acc:MGI:1888707]
Usp2	ENSMUSG00000032010	protein_coding	572.209	0.840679	0.231301	2.42575e-05	0.00192839	ubiquitin specific peptidase 2 [Source:MGI Symbol;Acc:MGI:1858178]
Tmem185b	ENSMUSG00000098923	protein_coding	189.254	0.837292	0.365374	0.00146307	0.040443	transmembrane protein 185B [Source:MGI Symbol;Acc:MGI:1917634]
Zfp658	ENSMUSG00000056592	protein_coding	108.622	0.824848	0.364471	0.00154245	0.0419169	zinc finger protein 658 [Source:MGI Symbol;Acc:MGI:2652821]
Kdsr	ENSMUSG00000009905	protein_coding	110.803	0.822839	0.36358	0.00159045	0.0425363	3-ketodihydrosphingosine reductase [Source:MGI Symbol;Acc:MGI:1918000]
1700017B05Rik	ENSMUSG00000032300	protein_coding	354.322	0.819242	0.275056	0.000285722	0.0135536	RIKEN cDNA 1700017B05 gene [Source:MGI Symbol;Acc:MGI:1921461]
Ppcdc	ENSMUSG00000063849	protein_coding	1153.25	0.818876	0.239863	5.53645e-05	0.00373209	phosphopantothenoylcysteine decarboxylase [Source:MGI Symbol;Acc:MGI:1914062]
Cd9	ENSMUSG00000030342	protein_coding	18823.9	0.80175	0.268511	0.000235126	0.0118433	CD9 antigen [Source:MGI Symbol;Acc:MGI:88348]
Samsn1	ENSMUSG00000022876	protein_coding	1660.39	0.79921	0.274474	0.000294411	0.0137954	SAM domain, SH3 domain and nuclear localization signals, 1 [Source:MGI Symbol;Acc:MGI:1914992]
Pmepa1	ENSMUSG00000038400	protein_coding	708.941	0.791402	0.271461	0.000292358	0.0137552	prostate transmembrane protein, androgen induced 1 [Source:MGI Symbol;Acc:MGI:1929600]
Pura	ENSMUSG00000043991	protein_coding	241.679	0.773368	0.346106	0.0018247	0.0469493	purine rich element binding protein A [Source:MGI Symbol;Acc:MGI:103079]
Susd3	ENSMUSG00000021384	protein_coding	2060.15	0.773139	0.262102	0.000274045	0.0131622	sushi domain containing 3 [Source:MGI Symbol;Acc:MGI:1913579]
Rbmxl1	ENSMUSG00000037070	protein_coding	191.625	0.765127	0.290382	0.000678931	0.0233613	RNA binding motif protein, X-linked like-1 [Source:MGI Symbol;Acc:MGI:1343045]
Adgrg1	ENSMUSG00000031785	protein_coding	320.509	0.762929	0.304765	0.000913794	0.0291094	adhesion G protein-coupled receptor G1 [Source:MGI Symbol;Acc:MGI:1340051]
BC003965	ENSMUSG00000067722	protein_coding	292.226	0.745823	0.278327	0.000622764	0.0220203	cDNA sequence BC003965 [Source:MGI Symbol;Acc:MGI:2670966]
Arhgap5	ENSMUSG00000035133	protein_coding	1890.04	0.743359	0.216173	5.69765e-05	0.00381842	Rho GTPase activating protein 5 [Source:MGI Symbol;Acc:MGI:1332637]
Zfp770	ENSMUSG00000040321	protein_coding	124.287	0.718198	0.298614	0.00135391	0.0385346	zinc finger protein 770 [Source:MGI Symbol;Acc:MGI:2445100]
Tifab	ENSMUSG00000049625	protein_coding	328.414	0.715036	0.24034	0.000291143	0.0137541	TRAF-interacting protein with forkhead-associated domain, family member B [Source:MGI Symbol;Acc:MGI:2385852]
Ywhah	ENSMUSG00000018965	protein_coding	4007.22	0.706927	0.215226	0.000105158	0.00644765	tyrosine 3-monooxygenase/tryptophan 5-monooxygenase activation protein, eta polypeptide [Source:MGI Symbol;Acc:MGI:109194]
Dgkd	ENSMUSG00000070738	protein_coding	216.235	0.70027	0.302404	0.00174831	0.0455945	diacylglycerol kinase, delta [Source:MGI Symbol;Acc:MGI:2138334]
Rubcnl	ENSMUSG00000034959	protein_coding	168.088	0.692934	0.295951	0.00163648	0.0434647	RUN and cysteine rich domain containing beclin 1 interacting protein like [Source:MGI Symbol;Acc:MGI:2685590]
Slf2	ENSMUSG00000036097	protein_coding	333.673	0.672099	0.207481	0.000130056	0.00768218	SMC5-SMC6 complex localization factor 2 [Source:MGI Symbol;Acc:MGI:1924968]
Abi3	ENSMUSG00000018381	protein_coding	944.741	0.649713	0.234258	0.000643213	0.0223389	ABI family member 3 [Source:MGI Symbol;Acc:MGI:1913860]
2510009E07Rik	ENSMUSG00000043391	protein_coding	217.359	0.643194	0.269097	0.00178149	0.0462505	RIKEN cDNA 2510009E07 gene [Source:MGI Symbol;Acc:MGI:1919440]
Cebpg	ENSMUSG00000056216	protein_coding	647.55	0.636126	0.229999	0.000631373	0.0221885	CCAAT/enhancer binding protein (C/EBP), gamma [Source:MGI Symbol;Acc:MGI:104982]
Atf4	ENSMUSG00000042406	protein_coding	286.083	0.626379	0.229961	0.000739007	0.024908	activating transcription factor 4 [Source:MGI Symbol;Acc:MGI:88096]
Cryl1	ENSMUSG00000021947	protein_coding	179.379	0.620908	0.260772	0.00186323	0.0475165	crystallin, lambda 1 [Source:MGI Symbol;Acc:MGI:1915881]
Mesd	ENSMUSG00000038503	protein_coding	278.064	0.62086	0.241288	0.00109862	0.0328929	mesoderm development LRP chaperone [Source:MGI Symbol;Acc:MGI:1891421]
Pmp22	ENSMUSG00000018217	protein_coding	1371.11	0.618514	0.247928	0.00138369	0.0388932	peripheral myelin protein 22 [Source:MGI Symbol;Acc:MGI:97631]
Mtdh	ENSMUSG00000022255	protein_coding	1440.06	0.616515	0.197097	0.000262428	0.0128724	metadherin [Source:MGI Symbol;Acc:MGI:1914404]
Ogfrl1	ENSMUSG00000026158	protein_coding	457.702	0.598268	0.211961	0.000602603	0.0217749	opioid growth factor receptor-like 1 [Source:MGI Symbol;Acc:MGI:1917405]
Anxa3	ENSMUSG00000029484	protein_coding	3210.05	0.595861	0.186593	0.000184273	0.0100669	annexin A3 [Source:MGI Symbol;Acc:MGI:1201378]
Lyst	ENSMUSG00000019726	protein_coding	384.347	-0.585006	0.220553	0.000824504	0.0272322	lysosomal trafficking regulator [Source:MGI Symbol;Acc:MGI:107448]
Slc25a4	ENSMUSG00000031633	protein_coding	610.703	-0.593049	0.225672	0.000916142	0.0291094	solute carrier family 25 (mitochondrial carrier, adenine nucleotide translocator), member 4 [Source:MGI Symbol;Acc:MGI:1353495]
Eif3a	ENSMUSG00000024991	protein_coding	726.921	-0.596986	0.218114	0.000472358	0.0190105	eukaryotic translation initiation factor 3, subunit A [Source:MGI Symbol;Acc:MGI:95301]
Rpl19	ENSMUSG00000017404	protein_coding	2071.86	-0.604401	0.199642	0.000272613	0.0131598	ribosomal protein L19 [Source:MGI Symbol;Acc:MGI:98020]
mt-Co1	ENSMUSG00000064351	protein_coding	19617.6	-0.607289	0.208473	0.000385018	0.0169393	mitochondrially encoded cytochrome c oxidase I [Source:MGI Symbol;Acc:MGI:102504]
Nrd1	ENSMUSG00000053510	protein_coding	252.696	-0.617604	0.246938	0.000999715	0.0308947	nardilysin, N-arginine dibasic convertase, NRD convertase 1 [Source:MGI Symbol;Acc:MGI:1201386]
Slc31a2	ENSMUSG00000066152	protein_coding	445.141	-0.621836	0.259215	0.00151699	0.0414369	solute carrier family 31, member 2 [Source:MGI Symbol;Acc:MGI:1333844]
Kxd1	ENSMUSG00000055553	protein_coding	275.591	-0.623037	0.252944	0.00127915	0.0369623	KxDL motif containing 1 [Source:MGI Symbol;Acc:MGI:1922870]
C3ar1	ENSMUSG00000040552	protein_coding	1811.68	-0.634859	0.205228	0.000204467	0.0108612	complement component 3a receptor 1 [Source:MGI Symbol;Acc:MGI:1097680]
Rps2	ENSMUSG00000044533	protein_coding	983.035	-0.642067	0.206962	0.000191773	0.0103298	ribosomal protein S2 [Source:MGI Symbol;Acc:MGI:105110]
Psmb8	ENSMUSG00000024338	protein_coding	3063.75	-0.642876	0.268846	0.00144097	0.0400243	proteasome (prosome, macropain) subunit, beta type 8 (large multifunctional peptidase 7) [Source:MGI Symbol;Acc:MGI:1346527]
Grb2	ENSMUSG00000059923	protein_coding	515.046	-0.652669	0.187447	5.31483e-05	0.00364667	growth factor receptor bound protein 2 [Source:MGI Symbol;Acc:MGI:95805]
H2-D1	ENSMUSG00000073411	protein_coding	16900.2	-0.672835	0.235887	0.000383693	0.0169393	histocompatibility 2, D region locus 1 [Source:MGI Symbol;Acc:MGI:95896]
Ak2	ENSMUSG00000028792	protein_coding	354.442	-0.680097	0.250381	0.000524584	0.0201426	adenylate kinase 2 [Source:MGI Symbol;Acc:MGI:87978]
Aldoa	ENSMUSG00000030695	protein_coding	2113.43	-0.683535	0.228899	0.000266129	0.0129986	aldolase A, fructose-bisphosphate [Source:MGI Symbol;Acc:MGI:87994]
Scarb2	ENSMUSG00000029426	protein_coding	777.373	-0.684453	0.193115	3.83654e-05	0.00285315	scavenger receptor class B, member 2 [Source:MGI Symbol;Acc:MGI:1196458]
Cd72	ENSMUSG00000028459	protein_coding	1873.66	-0.686754	0.281841	0.00108745	0.0327286	CD72 antigen [Source:MGI Symbol;Acc:MGI:88345]
Akr1a1	ENSMUSG00000028692	protein_coding	2289.98	-0.687797	0.225896	0.000206276	0.0109071	aldo-keto reductase family 1, member A1 (aldehyde reductase) [Source:MGI Symbol;Acc:MGI:1929955]
Parp14	ENSMUSG00000034422	protein_coding	362.946	-0.697066	0.311575	0.00179237	0.0464283	poly (ADP-ribose) polymerase family, member 14 [Source:MGI Symbol;Acc:MGI:1919489]
Gapdh	ENSMUSG00000057666	protein_coding	2694.87	-0.702569	0.247348	0.000368469	0.016399	glyceraldehyde-3-phosphate dehydrogenase [Source:MGI Symbol;Acc:MGI:95640]
Psme1	ENSMUSG00000022216	protein_coding	2014.67	-0.70383	0.237404	0.000252559	0.0125374	proteasome (prosome, macropain) activator subunit 1 (PA28 alpha) [Source:MGI Symbol;Acc:MGI:1096367]
Apobec1	ENSMUSG00000040613	protein_coding	956.078	-0.706423	0.196337	1.99468e-05	0.00166613	apolipoprotein B mRNA editing enzyme, catalytic polypeptide 1 [Source:MGI Symbol;Acc:MGI:103298]
Ftl1-ps1	ENSMUSG00000062382	protein_coding	4025.21	-0.709665	0.293439	0.00113135	0.0335083	ferritin light polypeptide 1, pseudogene 1 [Source:MGI Symbol;Acc:MGI:3779109]
Pabpc1	ENSMUSG00000022283	protein_coding	1069.34	-0.72322	0.321962	0.00164606	0.0436186	poly(A) binding protein, cytoplasmic 1 [Source:MGI Symbol;Acc:MGI:1349722]
Cryba4	ENSMUSG00000066975	protein_coding	327.243	-0.727682	0.314771	0.00145385	0.0402849	crystallin, beta A4 [Source:MGI Symbol;Acc:MGI:102716]
Aprt	ENSMUSG00000006589	protein_coding	352.81	-0.737003	0.209953	3.50444e-05	0.00265761	adenine phosphoribosyl transferase [Source:MGI Symbol;Acc:MGI:88061]
Casp4	ENSMUSG00000033538	protein_coding	236.231	-0.73792	0.275573	0.000525977	0.0201426	caspase 4, apoptosis-related cysteine peptidase [Source:MGI Symbol;Acc:MGI:107700]
Brox	ENSMUSG00000046836	protein_coding	227.091	-0.741261	0.266388	0.000407639	0.0177795	BRO1 domain and CAAX motif containing [Source:MGI Symbol;Acc:MGI:1918928]
Anxa4	ENSMUSG00000029994	protein_coding	321.861	-0.741652	0.278049	0.000479641	0.0190105	annexin A4 [Source:MGI Symbol;Acc:MGI:88030]
Me2	ENSMUSG00000024556	protein_coding	208.032	-0.756166	0.274683	0.000430619	0.0183164	malic enzyme 2, NAD(+)-dependent, mitochondrial [Source:MGI Symbol;Acc:MGI:2147351]
P2rx4	ENSMUSG00000029470	protein_coding	796.821	-0.756531	0.283386	0.000520643	0.0201391	purinergic receptor P2X, ligand-gated ion channel 4 [Source:MGI Symbol;Acc:MGI:1338859]
Wwp2	ENSMUSG00000031930	protein_coding	197.6	-0.760645	0.332346	0.00146835	0.040492	WW domain containing E3 ubiquitin protein ligase 2 [Source:MGI Symbol;Acc:MGI:1914144]
Arrdc4	ENSMUSG00000042659	protein_coding	125.873	-0.761724	0.326686	0.00127943	0.0369623	arrestin domain containing 4 [Source:MGI Symbol;Acc:MGI:1913662]
Prdx5	ENSMUSG00000024953	protein_coding	1982.69	-0.764658	0.277133	0.000329565	0.015135	peroxiredoxin 5 [Source:MGI Symbol;Acc:MGI:1859821]
Gba	ENSMUSG00000028048	protein_coding	672.822	-0.76868	0.282416	0.000442487	0.0185474	glucosidase, beta, acid [Source:MGI Symbol;Acc:MGI:95665]
Akr1b3	ENSMUSG00000001642	protein_coding	532.378	-0.769076	0.255891	0.000195122	0.0104128	aldo-keto reductase family 1, member B3 (aldose reductase) [Source:MGI Symbol;Acc:MGI:1353494]
Gabarap	ENSMUSG00000018567	protein_coding	1497.19	-0.772686	0.207479	1.25887e-05	0.00121941	gamma-aminobutyric acid receptor associated protein [Source:MGI Symbol;Acc:MGI:1861742]
Cotl1	ENSMUSG00000031827	protein_coding	340.984	-0.773663	0.316648	0.000997106	0.0308947	coactosin-like 1 (Dictyostelium) [Source:MGI Symbol;Acc:MGI:1919292]
Birc3	ENSMUSG00000032000	protein_coding	160.638	-0.773954	0.316002	0.000938797	0.029648	baculoviral IAP repeat-containing 3 [Source:MGI Symbol;Acc:MGI:1197007]
Tagln2	ENSMUSG00000026547	protein_coding	194.93	-0.780055	0.296431	0.000546372	0.0205818	transgelin 2 [Source:MGI Symbol;Acc:MGI:1312985]
Psma5	ENSMUSG00000068749	protein_coding	685.069	-0.783274	0.255331	0.000154884	0.00879482	proteasome subunit alpha 5 [Source:MGI Symbol;Acc:MGI:1347009]
Uhrf1bp1	ENSMUSG00000039512	protein_coding	115.489	-0.783682	0.345777	0.00138009	0.0388932	UHRF1 (ICBP90) binding protein 1 [Source:MGI Symbol;Acc:MGI:3041238]
Ccng1	ENSMUSG00000020326	protein_coding	179.902	-0.787045	0.298945	0.000602397	0.0217749	cyclin G1 [Source:MGI Symbol;Acc:MGI:102890]
Arfgef1	ENSMUSG00000067851	protein_coding	158.618	-0.791922	0.305765	0.000636129	0.0222489	ADP-ribosylation factor guanine nucleotide-exchange factor 1(brefeldin A-inhibited) [Source:MGI Symbol;Acc:MGI:2442988]
Anxa5	ENSMUSG00000027712	protein_coding	791.584	-0.792373	0.230774	4.48835e-05	0.00315471	annexin A5 [Source:MGI Symbol;Acc:MGI:106008]
Gng12	ENSMUSG00000036402	protein_coding	561.953	-0.794493	0.229582	4.02768e-05	0.00291994	guanine nucleotide binding protein (G protein), gamma 12 [Source:MGI Symbol;Acc:MGI:1336171]
Smarcad1	ENSMUSG00000029920	protein_coding	176.029	-0.797643	0.320284	0.000761953	0.025458	SWI/SNF-related, matrix-associated actin-dependent regulator of chromatin, subfamily a, containing DEAD/H box 1 [Source:MGI Symbol;Acc:MGI:95453]
Acot9	ENSMUSG00000025287	protein_coding	491.69	-0.799309	0.300897	0.000500471	0.0195557	acyl-CoA thioesterase 9 [Source:MGI Symbol;Acc:MGI:1928939]
Ifi204	ENSMUSG00000073489	protein_coding	782.949	-0.806044	0.322159	0.000686741	0.0235597	interferon activated gene 204 [Source:MGI Symbol;Acc:MGI:96429]
Smc4	ENSMUSG00000034349	protein_coding	149.342	-0.806707	0.311348	0.000597083	0.0217749	structural maintenance of chromosomes 4 [Source:MGI Symbol;Acc:MGI:1917349]
Tmem106a	ENSMUSG00000034947	protein_coding	338.077	-0.809544	0.334211	0.000888618	0.0285366	transmembrane protein 106A [Source:MGI Symbol;Acc:MGI:1922056]
Pde4b	ENSMUSG00000028525	protein_coding	84.3443	-0.810231	0.385567	0.00193437	0.0489097	phosphodiesterase 4B, cAMP specific [Source:MGI Symbol;Acc:MGI:99557]
Cpd	ENSMUSG00000020841	protein_coding	401.593	-0.811998	0.381532	0.00174034	0.0455918	carboxypeptidase D [Source:MGI Symbol;Acc:MGI:107265]
Fcgrt	ENSMUSG00000003420	protein_coding	410.602	-0.814738	0.3114	0.000557303	0.0208573	Fc fragment of IgG receptor and transporter [Source:MGI Symbol;Acc:MGI:103017]
Bax	ENSMUSG00000003873	protein_coding	486.816	-0.81492	0.235765	2.10482e-05	0.00173302	BCL2-associated X protein [Source:MGI Symbol;Acc:MGI:99702]
H2-Q6	ENSMUSG00000073409	protein_coding	732.555	-0.819359	0.318929	0.000602063	0.0217749	histocompatibility 2, Q region locus 6 [Source:MGI Symbol;Acc:MGI:95935]
Tpi1	ENSMUSG00000023456	protein_coding	797.445	-0.825013	0.361149	0.00122197	0.0359185	triosephosphate isomerase 1 [Source:MGI Symbol;Acc:MGI:98797]
Dnajc13	ENSMUSG00000032560	protein_coding	204.417	-0.826036	0.326096	0.000646305	0.0223722	DnaJ heat shock protein family (Hsp40) member C13 [Source:MGI Symbol;Acc:MGI:2676368]
Psme2	ENSMUSG00000079197	protein_coding	2490.44	-0.827144	0.298851	0.00035117	0.0159442	proteasome (prosome, macropain) activator subunit 2 (PA28 beta) [Source:MGI Symbol;Acc:MGI:1096365]
Plin2	ENSMUSG00000028494	protein_coding	355.559	-0.827885	0.312185	0.000497574	0.0195086	perilipin 2 [Source:MGI Symbol;Acc:MGI:87920]
Map3k8	ENSMUSG00000024235	protein_coding	182.922	-0.829906	0.323299	0.000636952	0.0222489	mitogen-activated protein kinase kinase kinase 8 [Source:MGI Symbol;Acc:MGI:1346878]
Glb1	ENSMUSG00000045594	protein_coding	233.858	-0.830147	0.372081	0.00139194	0.038944	galactosidase, beta 1 [Source:MGI Symbol;Acc:MGI:88151]
Pik3ap1	ENSMUSG00000025017	protein_coding	507.565	-0.830422	0.267135	0.000126729	0.00752993	phosphoinositide-3-kinase adaptor protein 1 [Source:MGI Symbol;Acc:MGI:1933177]
Cstb	ENSMUSG00000005054	protein_coding	2160.96	-0.837573	0.315782	0.00046904	0.0190105	cystatin B [Source:MGI Symbol;Acc:MGI:109514]
Cd52	ENSMUSG00000000682	protein_coding	9362.22	-0.83915	0.358545	0.00104373	0.0318281	CD52 antigen [Source:MGI Symbol;Acc:MGI:1346088]
Rnf19b	ENSMUSG00000028793	protein_coding	159.695	-0.84314	0.404031	0.00193483	0.0489097	ring finger protein 19B [Source:MGI Symbol;Acc:MGI:1922484]
H1f0	ENSMUSG00000096210	protein_coding	214.245	-0.854539	0.288019	0.000176565	0.00973811	H1.0 linker histone [Source:MGI Symbol;Acc:MGI:95893]
H2-T23	ENSMUSG00000067212	protein_coding	2220.07	-0.863697	0.19338	5.74249e-07	0.000110323	histocompatibility 2, T region locus 23 [Source:MGI Symbol;Acc:MGI:95957]
Rigi	ENSMUSG00000040296	protein_coding	150.536	-0.884053	0.337164	0.000464853	0.0189341	RNA sensor RIG-I [Source:MGI Symbol;Acc:MGI:2442858]
Txn1	ENSMUSG00000028367	protein_coding	1284.79	-0.889088	0.333144	0.000415028	0.0179017	thioredoxin 1 [Source:MGI Symbol;Acc:MGI:98874]
Nras	ENSMUSG00000027852	protein_coding	222.556	-0.892883	0.311526	0.000232413	0.0118433	neuroblastoma ras oncogene [Source:MGI Symbol;Acc:MGI:97376]
Xaf1	ENSMUSG00000040483	protein_coding	723.416	-0.893912	0.35609	0.000624816	0.0220252	XIAP associated factor 1 [Source:MGI Symbol;Acc:MGI:3772572]
Mospd2	ENSMUSG00000061778	protein_coding	208.323	-0.898083	0.30678	0.000189382	0.0102972	motile sperm domain containing 2 [Source:MGI Symbol;Acc:MGI:1924013]
Psmb9	ENSMUSG00000096727	protein_coding	1060.81	-0.900823	0.247936	1.71716e-05	0.00149952	proteasome (prosome, macropain) subunit, beta type 9 (large multifunctional peptidase 2) [Source:MGI Symbol;Acc:MGI:1346526]
Arid5b	ENSMUSG00000019947	protein_coding	428.419	-0.902887	0.288783	0.000104239	0.0064412	AT rich interactive domain 5B (MRF1-like) [Source:MGI Symbol;Acc:MGI:2175912]
Erap1	ENSMUSG00000021583	protein_coding	320.312	-0.905699	0.273833	5.90268e-05	0.00393296	endoplasmic reticulum aminopeptidase 1 [Source:MGI Symbol;Acc:MGI:1933403]
Epsti1	ENSMUSG00000022014	protein_coding	244.224	-0.908049	0.253913	2.12324e-05	0.00173579	epithelial stromal interaction 1 (breast) [Source:MGI Symbol;Acc:MGI:1915168]
Traf7	ENSMUSG00000052752	protein_coding	90.176	-0.908366	0.405248	0.00126513	0.0369194	TNF receptor-associated factor 7 [Source:MGI Symbol;Acc:MGI:3042141]
Trp53bp1	ENSMUSG00000043909	protein_coding	85.6011	-0.908516	0.41586	0.00117361	0.0345991	transformation related protein 53 binding protein 1 [Source:MGI Symbol;Acc:MGI:1351320]
Lap3	ENSMUSG00000039682	protein_coding	628.18	-0.915743	0.241574	9.77373e-06	0.00099928	leucine aminopeptidase 3 [Source:MGI Symbol;Acc:MGI:1914238]
Slamf8	ENSMUSG00000053318	protein_coding	475.821	-0.916269	0.349396	0.000440273	0.018522	SLAM family member 8 [Source:MGI Symbol;Acc:MGI:1921998]
Igtp	ENSMUSG00000078853	protein_coding	636.939	-0.920609	0.328236	0.000278641	0.0133274	interferon gamma induced GTPase [Source:MGI Symbol;Acc:MGI:107729]
Hmox1	ENSMUSG00000005413	protein_coding	128.994	-0.923346	0.397149	0.00102045	0.0313673	heme oxygenase 1 [Source:MGI Symbol;Acc:MGI:96163]
Gm7336	ENSMUSG00000078636	processed_pseudogene	1130.7	-0.931699	0.373216	0.000613213	0.0219519	predicted gene 7336 [Source:MGI Symbol;Acc:MGI:3644851]
Atp13a2	ENSMUSG00000036622	protein_coding	240.51	-0.939684	0.419485	0.0010967	0.0328929	ATPase type 13A2 [Source:MGI Symbol;Acc:MGI:1922022]
Sdc3	ENSMUSG00000025743	protein_coding	140.823	-0.94934	0.385432	0.000606695	0.0217862	syndecan 3 [Source:MGI Symbol;Acc:MGI:1349163]
Ctsb	ENSMUSG00000021939	protein_coding	25001.9	-0.950949	0.335538	0.000240167	0.0120365	cathepsin B [Source:MGI Symbol;Acc:MGI:88561]
Pkm	ENSMUSG00000032294	protein_coding	716.78	-0.955303	0.276208	3.18654e-05	0.00243253	pyruvate kinase, muscle [Source:MGI Symbol;Acc:MGI:97591]
Ifi209	ENSMUSG00000043263	protein_coding	419.56	-0.959575	0.409575	0.000865894	0.0281954	interferon activated gene 209 [Source:MGI Symbol;Acc:MGI:2138243]
Dnpep	ENSMUSG00000026209	protein_coding	134.348	-0.967073	0.358183	0.000375108	0.0166303	aspartyl aminopeptidase [Source:MGI Symbol;Acc:MGI:1278328]
Txndc16	ENSMUSG00000021830	protein_coding	148.109	-0.975542	0.317578	0.000111702	0.0067768	thioredoxin domain containing 16 [Source:MGI Symbol;Acc:MGI:1917811]
Apobec3	ENSMUSG00000009585	protein_coding	637.505	-0.981754	0.247356	4.29698e-06	0.000530718	apolipoprotein B mRNA editing enzyme, catalytic polypeptide 3 [Source:MGI Symbol;Acc:MGI:1933111]
Psap	ENSMUSG00000004207	protein_coding	1893.19	-0.987818	0.273852	1.78181e-05	0.00152925	prosaposin [Source:MGI Symbol;Acc:MGI:97783]
Gm4951	ENSMUSG00000073555	protein_coding	462.297	-1.00057	0.419519	0.000694763	0.0237018	predicted gene 4951 [Source:MGI Symbol;Acc:MGI:3644953]
Pgap2	ENSMUSG00000030990	protein_coding	122.935	-1.00334	0.360413	0.000272854	0.0131598	post-GPI attachment to proteins 2 [Source:MGI Symbol;Acc:MGI:2385286]
Gm12250	ENSMUSG00000082292	processed_pseudogene	179.494	-1.01067	0.474272	0.00129125	0.0372107	predicted gene 12250 [Source:MGI Symbol;Acc:MGI:3649299]
H2-K1	ENSMUSG00000061232	protein_coding	7231.05	-1.01416	0.196942	4.34155e-09	1.92733e-06	histocompatibility 2, K1, K region [Source:MGI Symbol;Acc:MGI:95904]
Gla	ENSMUSG00000031266	protein_coding	127.88	-1.01645	0.361401	0.000233403	0.0118433	galactosidase, alpha [Source:MGI Symbol;Acc:MGI:1347344]
Grn	ENSMUSG00000034708	protein_coding	4950.14	-1.02051	0.270461	9.18197e-06	0.000958226	granulin [Source:MGI Symbol;Acc:MGI:95832]
Pgap1	ENSMUSG00000073678	protein_coding	75.4935	-1.03061	0.39747	0.000458247	0.018865	post-GPI attachment to proteins 1 [Source:MGI Symbol;Acc:MGI:2443342]
Glrx	ENSMUSG00000021591	protein_coding	347.409	-1.03094	0.266047	5.92079e-06	0.000696418	glutaredoxin [Source:MGI Symbol;Acc:MGI:2135625]
Irf1	ENSMUSG00000018899	protein_coding	715.789	-1.0396	0.325091	7.21424e-05	0.00459439	interferon regulatory factor 1 [Source:MGI Symbol;Acc:MGI:96590]
S100a10	ENSMUSG00000041959	protein_coding	100.081	-1.06515	0.543164	0.00181987	0.0469299	S100 calcium binding protein A10 (calpactin) [Source:MGI Symbol;Acc:MGI:1339468]
Wars1	ENSMUSG00000021266	protein_coding	86.6192	-1.06687	0.501407	0.00131015	0.0375674	tryptophanyl-tRNA synthetase1 [Source:MGI Symbol;Acc:MGI:104630]
Sat1	ENSMUSG00000025283	protein_coding	8023.85	-1.08365	0.247834	6.96498e-07	0.000127437	spermidine/spermine N1-acetyl transferase 1 [Source:MGI Symbol;Acc:MGI:98233]
Oas1a	ENSMUSG00000052776	protein_coding	423.764	-1.09553	0.397416	0.000253423	0.0125374	2'-5' oligoadenylate synthetase 1A [Source:MGI Symbol;Acc:MGI:2180860]
Mmp14	ENSMUSG00000000957	protein_coding	136.469	-1.10069	0.45021	0.000605906	0.0217862	matrix metallopeptidase 14 (membrane-inserted) [Source:MGI Symbol;Acc:MGI:101900]
Slc31a1	ENSMUSG00000066150	protein_coding	524.833	-1.10982	0.332417	4.23827e-05	0.00301571	solute carrier family 31, member 1 [Source:MGI Symbol;Acc:MGI:1333843]
Gm9844	ENSMUSG00000091955	protein_coding	61.2663	-1.11497	0.458655	0.00055923	0.0208616	predicted pseudogene 9844 [Source:MGI Symbol;Acc:MGI:3704288]
Hpcal1	ENSMUSG00000071379	protein_coding	141.468	-1.11758	0.290699	6.76482e-06	0.000758051	hippocalcin-like 1 [Source:MGI Symbol;Acc:MGI:1855689]
Axl	ENSMUSG00000002602	protein_coding	614.778	-1.14235	0.317453	1.59596e-05	0.0014261	AXL receptor tyrosine kinase [Source:MGI Symbol;Acc:MGI:1347244]
Ifi213	ENSMUSG00000073491	protein_coding	368.862	-1.15966	0.45374	0.000430147	0.0183164	interferon activated gene 213 [Source:MGI Symbol;Acc:MGI:3695276]
Mndal	ENSMUSG00000090272	protein_coding	94.4334	-1.16124	0.470275	0.00051238	0.0198862	myeloid nuclear differentiation antigen like [Source:MGI Symbol;Acc:MGI:3780953]
Parp9	ENSMUSG00000022906	protein_coding	270.599	-1.16136	0.294837	4.19267e-06	0.000530718	poly (ADP-ribose) polymerase family, member 9 [Source:MGI Symbol;Acc:MGI:1933117]
Rac2	ENSMUSG00000033220	protein_coding	811.18	-1.17594	0.248273	8.62194e-08	2.11458e-05	Rac family small GTPase 2 [Source:MGI Symbol;Acc:MGI:97846]
Cxcl16	ENSMUSG00000018920	protein_coding	1601.78	-1.18031	0.214614	2.08614e-09	1.09304e-06	chemokine (C-X-C motif) ligand 16 [Source:MGI Symbol;Acc:MGI:1932682]
Id2	ENSMUSG00000020644	protein_coding	616.668	-1.18073	0.295159	2.88918e-06	0.000401248	inhibitor of DNA binding 2 [Source:MGI Symbol;Acc:MGI:96397]
Gas2l3	ENSMUSG00000074802	protein_coding	40.5042	-1.18568	0.519324	0.000890071	0.0285366	growth arrest-specific 2 like 3 [Source:MGI Symbol;Acc:MGI:1918780]
Herc6	ENSMUSG00000029798	protein_coding	312.153	-1.18654	0.317512	9.08302e-06	0.000958226	hect domain and RLD 6 [Source:MGI Symbol;Acc:MGI:1914388]
Slc35f6	ENSMUSG00000029175	protein_coding	120.933	-1.18724	0.46974	0.000475255	0.0190105	solute carrier family 35, member F6 [Source:MGI Symbol;Acc:MGI:1922169]
Ifi207	ENSMUSG00000073490	protein_coding	372.72	-1.2132	0.48012	0.000434722	0.0183554	interferon activated gene 207 [Source:MGI Symbol;Acc:MGI:2138302]
Ifi206	ENSMUSG00000037849	protein_coding	120.509	-1.22165	0.585116	0.00113371	0.0335083	interferon activated gene 206 [Source:MGI Symbol;Acc:MGI:3646410]
Trafd1	ENSMUSG00000042726	protein_coding	230.952	-1.22201	0.302033	3.00138e-06	0.000411868	TRAF type zinc finger domain containing 1 [Source:MGI Symbol;Acc:MGI:1923551]
Oasl2	ENSMUSG00000029561	protein_coding	390.214	-1.22585	0.446217	0.00023069	0.0118433	2'-5' oligoadenylate synthetase-like 2 [Source:MGI Symbol;Acc:MGI:1344390]
Plaat3	ENSMUSG00000060675	protein_coding	411.487	-1.22671	0.33003	9.2273e-06	0.000958226	phospholipase A and acyltransferase 3 [Source:MGI Symbol;Acc:MGI:2179715]
Stat2	ENSMUSG00000040033	protein_coding	235.575	-1.23583	0.337961	1.1933e-05	0.00117565	signal transducer and activator of transcription 2 [Source:MGI Symbol;Acc:MGI:103039]
Selenow	ENSMUSG00000041571	protein_coding	513.904	-1.23586	0.250068	4.25085e-08	1.13952e-05	selenoprotein W [Source:MGI Symbol;Acc:MGI:1100878]
Wdr24	ENSMUSG00000025737	protein_coding	35.2386	-1.2418	0.606764	0.00137843	0.0388932	WD repeat domain 24 [Source:MGI Symbol;Acc:MGI:2446285]
Trac	ENSMUSG00000076928	TR_C_gene	55.3042	-1.2444	0.595061	0.00112052	0.03337	T cell receptor alpha constant [Source:MGI Symbol;Acc:MGI:4439838]
Tnfaip2	ENSMUSG00000021281	protein_coding	181.44	-1.24548	0.396914	6.1977e-05	0.0041058	tumor necrosis factor, alpha-induced protein 2 [Source:MGI Symbol;Acc:MGI:104960]
Ly6i	ENSMUSG00000022586	protein_coding	753.682	-1.249	0.668946	0.00155372	0.041943	lymphocyte antigen 6 complex, locus I [Source:MGI Symbol;Acc:MGI:1888480]
Asb2	ENSMUSG00000021200	protein_coding	131.626	-1.27207	0.364576	2.40272e-05	0.00192334	ankyrin repeat and SOCS box-containing 2 [Source:MGI Symbol;Acc:MGI:1929743]
H2-Aa	ENSMUSG00000036594	protein_coding	10300.8	-1.27385	0.58573	0.00088952	0.0285366	histocompatibility 2, class II antigen A, alpha [Source:MGI Symbol;Acc:MGI:95895]
Abhd11os	ENSMUSG00000085042	transcribed_unitary_pseudogene	48.9254	-1.29742	0.631244	0.00107586	0.0326072	abhydrolase domain containing 11, opposite strand [Source:MGI Symbol;Acc:MGI:1917062]
Tnf	ENSMUSG00000024401	protein_coding	78.6601	-1.2994	0.53567	0.00050272	0.0195772	tumor necrosis factor [Source:MGI Symbol;Acc:MGI:104798]
Cd44	ENSMUSG00000005087	protein_coding	89.8973	-1.3022	0.547342	0.000561635	0.0208838	CD44 antigen [Source:MGI Symbol;Acc:MGI:88338]
H2-Q7	ENSMUSG00000060550	protein_coding	1805.76	-1.32288	0.238079	1.39262e-09	7.64417e-07	histocompatibility 2, Q region locus 7 [Source:MGI Symbol;Acc:MGI:95936]
Nod1	ENSMUSG00000038058	protein_coding	63.7271	-1.33228	0.484454	0.000234578	0.0118433	nucleotide-binding oligomerization domain containing 1 [Source:MGI Symbol;Acc:MGI:1341839]
Cd274	ENSMUSG00000016496	protein_coding	177.59	-1.3347	0.439936	8.84339e-05	0.0055401	CD274 antigen [Source:MGI Symbol;Acc:MGI:1926446]
Slc2a6	ENSMUSG00000036067	protein_coding	110.717	-1.3392	0.407715	3.88865e-05	0.00287337	solute carrier family 2 (facilitated glucose transporter), member 6 [Source:MGI Symbol;Acc:MGI:2443286]
Clcn7	ENSMUSG00000036636	protein_coding	162.153	-1.34019	0.38252	2.07391e-05	0.00171985	chloride channel, voltage-sensitive 7 [Source:MGI Symbol;Acc:MGI:1347048]
Fbxw5	ENSMUSG00000015095	protein_coding	40.6539	-1.34131	0.496737	0.000261938	0.0128724	F-box and WD-40 domain protein 5 [Source:MGI Symbol;Acc:MGI:1354731]
Layn	ENSMUSG00000060594	protein_coding	88.2366	-1.35711	0.573042	0.000616857	0.0220014	layilin [Source:MGI Symbol;Acc:MGI:2685357]
Nlrc5	ENSMUSG00000074151	protein_coding	133.539	-1.35862	0.393318	2.53695e-05	0.00200297	NLR family, CARD domain containing 5 [Source:MGI Symbol;Acc:MGI:3612191]
Tmsb10	ENSMUSG00000079523	protein_coding	236.287	-1.37073	0.237504	4.3474e-10	3.57946e-07	thymosin, beta 10 [Source:MGI Symbol;Acc:MGI:109146]
Batf2	ENSMUSG00000039699	protein_coding	41.6171	-1.40891	0.508993	0.000195026	0.0104128	basic leucine zipper transcription factor, ATF-like 2 [Source:MGI Symbol;Acc:MGI:1921731]
Tap1	ENSMUSG00000037321	protein_coding	381.058	-1.40923	0.323336	6.09425e-07	0.000115161	transporter 1, ATP-binding cassette, sub-family B (MDR/TAP) [Source:MGI Symbol;Acc:MGI:98483]
C3	ENSMUSG00000024164	protein_coding	313.664	-1.41833	0.452849	6.24834e-05	0.00411569	complement component 3 [Source:MGI Symbol;Acc:MGI:88227]
Itgax	ENSMUSG00000030789	protein_coding	236.51	-1.44569	0.339206	9.03752e-07	0.000153199	integrin alpha X [Source:MGI Symbol;Acc:MGI:96609]
Ube2l6	ENSMUSG00000027078	protein_coding	344.09	-1.44998	0.372809	4.12626e-06	0.000530718	ubiquitin-conjugating enzyme E2L 6 [Source:MGI Symbol;Acc:MGI:1914500]
Fgl2	ENSMUSG00000039899	protein_coding	532.997	-1.45476	0.329867	4.34498e-07	8.75759e-05	fibrinogen-like protein 2 [Source:MGI Symbol;Acc:MGI:103266]
Lilrb4b	ENSMUSG00000112023	protein_coding	161.079	-1.45478	0.507698	0.000137376	0.00795748	leukocyte immunoglobulin-like receptor, subfamily B, member 4B [Source:MGI Symbol;Acc:MGI:102702]
Gm49339	ENSMUSG00000062593	protein_coding	565.76	-1.45517	0.387301	6.7696e-06	0.000758051	predicted gene, 49339 [Source:MGI Symbol;Acc:MGI:6121530]
Lgals1	ENSMUSG00000068220	protein_coding	138.516	-1.46976	0.457233	4.83789e-05	0.00335942	lectin, galactose binding, soluble 1 [Source:MGI Symbol;Acc:MGI:96777]
Nampt	ENSMUSG00000020572	protein_coding	357.946	-1.49631	0.385064	4.32765e-06	0.000530718	nicotinamide phosphoribosyltransferase [Source:MGI Symbol;Acc:MGI:1929865]
Socs3	ENSMUSG00000053113	protein_coding	38.2775	-1.49869	0.549742	0.00021617	0.0113781	suppressor of cytokine signaling 3 [Source:MGI Symbol;Acc:MGI:1201791]
Ifi211	ENSMUSG00000026536	protein_coding	540.828	-1.51265	0.35421	7.95363e-07	0.000143252	interferon activated gene 211 [Source:MGI Symbol;Acc:MGI:3041120]
Fbxw17	ENSMUSG00000037816	protein_coding	129.619	-1.52937	0.381447	2.12851e-06	0.000306691	F-box and WD-40 domain protein 17 [Source:MGI Symbol;Acc:MGI:1923584]
Rnf213	ENSMUSG00000070327	protein_coding	383.259	-1.53984	0.368572	1.14646e-06	0.00018103	ring finger protein 213 [Source:MGI Symbol;Acc:MGI:1289196]
Ddhd1	ENSMUSG00000037697	protein_coding	176.841	-1.55452	0.374368	1.44721e-06	0.000219499	DDHD domain containing 1 [Source:MGI Symbol;Acc:MGI:2150302]
H2-T22	ENSMUSG00000056116	protein_coding	374.595	-1.55562	0.317905	4.14551e-08	1.13952e-05	histocompatibility 2, T region locus 22 [Source:MGI Symbol;Acc:MGI:95956]
Pla2g7	ENSMUSG00000023913	protein_coding	363.312	-1.5747	0.700159	0.000620323	0.0220014	phospholipase A2, group VII (platelet-activating factor acetylhydrolase, plasma) [Source:MGI Symbol;Acc:MGI:1351327]
Lilrb4a	ENSMUSG00000112148	protein_coding	744.238	-1.58359	0.314641	2.43036e-08	7.89151e-06	leukocyte immunoglobulin-like receptor, subfamily B, member 4A [Source:MGI Symbol;Acc:MGI:102701]
Zbtb21	ENSMUSG00000046962	protein_coding	38.799	-1.59128	0.600412	0.000231755	0.0118433	zinc finger and BTB domain containing 21 [Source:MGI Symbol;Acc:MGI:1927240]
Lgals3bp	ENSMUSG00000033880	protein_coding	3358.6	-1.59316	0.247539	5.69359e-12	1.09383e-08	lectin, galactoside-binding, soluble, 3 binding protein [Source:MGI Symbol;Acc:MGI:99554]
Il2rg	ENSMUSG00000031304	protein_coding	1851.95	-1.5981	0.346436	1.57887e-07	3.49993e-05	interleukin 2 receptor, gamma chain [Source:MGI Symbol;Acc:MGI:96551]
H2-Ab1	ENSMUSG00000073421	protein_coding	11459.3	-1.60517	0.570058	0.000148414	0.00851129	histocompatibility 2, class II antigen A, beta 1 [Source:MGI Symbol;Acc:MGI:103070]
Gbp9	ENSMUSG00000029298	protein_coding	125.747	-1.60891	0.458192	1.76246e-05	0.00152751	guanylate-binding protein 9 [Source:MGI Symbol;Acc:MGI:3605620]
Cenpa	ENSMUSG00000029177	protein_coding	48.1569	-1.62405	0.75869	0.000788396	0.0261897	centromere protein A [Source:MGI Symbol;Acc:MGI:88375]
Gimap4	ENSMUSG00000054435	protein_coding	53.0895	-1.63216	0.838017	0.00103713	0.0317951	GTPase, IMAP family member 4 [Source:MGI Symbol;Acc:MGI:1349656]
AB124611	ENSMUSG00000057191	protein_coding	104.703	-1.64328	0.42907	5.3475e-06	0.00064209	cDNA sequence AB124611 [Source:MGI Symbol;Acc:MGI:3043001]
H2ac7	ENSMUSG00000071478	protein_coding	36.7145	-1.64496	0.675941	0.000484668	0.0190675	H2A clustered histone 7 [Source:MGI Symbol;Acc:MGI:2448289]
Cd74	ENSMUSG00000024610	protein_coding	39119	-1.65106	0.569039	0.000113142	0.00682822	CD74 antigen (invariant polypeptide of major histocompatibility complex, class II antigen-associated) [Source:MGI Symbol;Acc:MGI:96534]
Gpr18	ENSMUSG00000050350	protein_coding	105.214	-1.67678	0.489221	1.65851e-05	0.00145937	G protein-coupled receptor 18 [Source:MGI Symbol;Acc:MGI:107859]
Irgm1	ENSMUSG00000046879	protein_coding	1091.55	-1.68777	0.303437	1.23116e-09	7.46927e-07	immunity-related GTPase family M member 1 [Source:MGI Symbol;Acc:MGI:107567]
Cybb	ENSMUSG00000015340	protein_coding	1018.63	-1.70262	0.299656	4.24098e-10	3.57946e-07	cytochrome b-245, beta polypeptide [Source:MGI Symbol;Acc:MGI:88574]
Ifi47	ENSMUSG00000078920	protein_coding	239.363	-1.71573	0.906913	0.00106189	0.0322967	interferon gamma inducible protein 47 [Source:MGI Symbol;Acc:MGI:99448]
Oas2	ENSMUSG00000032690	protein_coding	164.499	-1.73243	0.462057	6.63316e-06	0.000758051	2'-5' oligoadenylate synthetase 2 [Source:MGI Symbol;Acc:MGI:2180852]
Gbp7	ENSMUSG00000040253	protein_coding	257.33	-1.78649	0.414846	5.52469e-07	0.000107938	guanylate binding protein 7 [Source:MGI Symbol;Acc:MGI:2444421]
Calhm6	ENSMUSG00000046031	protein_coding	336.153	-1.83629	0.333103	1.32689e-09	7.64417e-07	calcium homeostasis modulator family member 6 [Source:MGI Symbol;Acc:MGI:2443082]
Abca1	ENSMUSG00000015243	protein_coding	455.805	-1.84052	0.377121	4.17212e-08	1.13952e-05	ATP-binding cassette, sub-family A (ABC1), member 1 [Source:MGI Symbol;Acc:MGI:99607]
Trp53inp2	ENSMUSG00000038375	protein_coding	15.0597	-1.8474	1.05056	0.00196361	0.0493126	transformation related protein 53 inducible nuclear protein 2 [Source:MGI Symbol;Acc:MGI:1915978]
Cd40	ENSMUSG00000017652	protein_coding	78.1092	-1.86525	0.693386	0.00016911	0.00938346	CD40 antigen [Source:MGI Symbol;Acc:MGI:88336]
Parp11	ENSMUSG00000037997	protein_coding	107.952	-1.89449	0.396741	5.40941e-08	1.41714e-05	poly (ADP-ribose) polymerase family, member 11 [Source:MGI Symbol;Acc:MGI:2141505]
Stat1	ENSMUSG00000026104	protein_coding	2244.09	-1.91151	0.291654	2.25887e-12	6.5095e-09	signal transducer and activator of transcription 1 [Source:MGI Symbol;Acc:MGI:103063]
Samhd1	ENSMUSG00000027639	protein_coding	661.758	-1.91283	0.297315	5.48634e-12	1.09383e-08	SAM domain and HD domain, 1 [Source:MGI Symbol;Acc:MGI:1927468]
Zmynd15	ENSMUSG00000040829	protein_coding	53.1981	-1.98072	0.623668	4.95607e-05	0.00342088	zinc finger, MYND-type containing 15 [Source:MGI Symbol;Acc:MGI:3603821]
Dnase1l3	ENSMUSG00000025279	protein_coding	28.9185	-1.99067	0.754041	0.000153516	0.00876031	deoxyribonuclease 1-like 3 [Source:MGI Symbol;Acc:MGI:1314633]
Hgf	ENSMUSG00000028864	protein_coding	40.369	-2.04868	0.657647	7.08187e-05	0.00453515	hepatocyte growth factor [Source:MGI Symbol;Acc:MGI:96079]
Zbp1	ENSMUSG00000027514	protein_coding	325.456	-2.09325	0.446554	9.87054e-08	2.37037e-05	Z-DNA binding protein 1 [Source:MGI Symbol;Acc:MGI:1927449]
Vim	ENSMUSG00000026728	protein_coding	130.813	-2.09633	0.55084	3.81892e-06	0.000505985	vimentin [Source:MGI Symbol;Acc:MGI:98932]
Tgtp2	ENSMUSG00000078921	protein_coding	1353.22	-2.0995	0.561488	5.72422e-06	0.000680239	T cell specific GTPase 2 [Source:MGI Symbol;Acc:MGI:3710083]
Mark4	ENSMUSG00000030397	protein_coding	16.2821	-2.10729	0.838034	0.000408742	0.0177795	MAP/microtubule affinity regulating kinase 4 [Source:MGI Symbol;Acc:MGI:1920955]
Aoah	ENSMUSG00000021322	protein_coding	145.583	-2.15324	0.722981	7.38914e-05	0.00467992	acyloxyacyl hydrolase [Source:MGI Symbol;Acc:MGI:1350928]
Ifi27l2a	ENSMUSG00000079017	protein_coding	1988.54	-2.16158	0.567783	4.32788e-06	0.000530718	interferon, alpha-inducible protein 27 like 2A [Source:MGI Symbol;Acc:MGI:1924183]
Apoc1	ENSMUSG00000040564	protein_coding	320.08	-2.18837	0.946556	0.00041621	0.0179017	apolipoprotein C-I [Source:MGI Symbol;Acc:MGI:88053]
Enpp5	ENSMUSG00000023960	protein_coding	35.3436	-2.21483	0.719246	6.43605e-05	0.00421524	ectonucleotide pyrophosphatase/phosphodiesterase 5 [Source:MGI Symbol;Acc:MGI:1933830]
Gbp3	ENSMUSG00000028268	protein_coding	205.966	-2.24054	0.441961	1.35699e-08	4.88813e-06	guanylate binding protein 3 [Source:MGI Symbol;Acc:MGI:1926263]
Pltp	ENSMUSG00000017754	protein_coding	69.3083	-2.27066	0.685786	2.86511e-05	0.00221652	phospholipid transfer protein [Source:MGI Symbol;Acc:MGI:103151]
Spon1	ENSMUSG00000038156	protein_coding	53.2606	-2.27117	0.646965	1.47026e-05	0.00138915	spondin 1, (f-spondin) extracellular matrix protein [Source:MGI Symbol;Acc:MGI:2385287]
Ecm1	ENSMUSG00000028108	protein_coding	13.3093	-2.41547	1.04816	0.000602409	0.0217749	extracellular matrix protein 1 [Source:MGI Symbol;Acc:MGI:103060]
Iigp1	ENSMUSG00000054072	protein_coding	774.643	-2.42213	0.811229	6.53784e-05	0.00425772	interferon inducible GTPase 1 [Source:MGI Symbol;Acc:MGI:1926259]
Kif22	ENSMUSG00000030677	protein_coding	16.0096	-2.46344	1.04003	0.000444443	0.018562	kinesin family member 22 [Source:MGI Symbol;Acc:MGI:109233]
Gm12185	ENSMUSG00000048852	protein_coding	29.7213	-2.48087	0.939501	0.000122922	0.00737981	predicted gene 12185 [Source:MGI Symbol;Acc:MGI:3652173]
Abcg1	ENSMUSG00000024030	protein_coding	107.616	-2.57935	0.586099	2.2281e-07	4.84482e-05	ATP binding cassette subfamily G member 1 [Source:MGI Symbol;Acc:MGI:107704]
Ikbke	ENSMUSG00000042349	protein_coding	76.1677	-2.59321	0.537956	4.16644e-08	1.13952e-05	inhibitor of kappaB kinase epsilon [Source:MGI Symbol;Acc:MGI:1929612]
Ccna2	ENSMUSG00000027715	protein_coding	22.0927	-2.70263	0.870632	3.97748e-05	0.00290772	cyclin A2 [Source:MGI Symbol;Acc:MGI:108069]
Myh10	ENSMUSG00000020900	protein_coding	58.4339	-2.85917	0.533065	3.00584e-09	1.44368e-06	myosin, heavy polypeptide 10, non-muscle [Source:MGI Symbol;Acc:MGI:1930780]
Gramd3	ENSMUSG00000001700	protein_coding	39.8374	-2.87769	0.73165	3.04655e-06	0.000413148	GRAM domain containing 3 [Source:MGI Symbol;Acc:MGI:1914815]
Gbp6	ENSMUSG00000104713	protein_coding	337.881	-2.88958	0.840816	1.33002e-05	0.0012776	guanylate binding protein 6 [Source:MGI Symbol;Acc:MGI:2140937]
Cdkn1a	ENSMUSG00000023067	protein_coding	397.083	-2.92209	0.409333	3.00549e-14	1.73222e-10	cyclin-dependent kinase inhibitor 1A (P21) [Source:MGI Symbol;Acc:MGI:104556]
Gbp2	ENSMUSG00000028270	protein_coding	767.897	-2.96994	0.960679	3.9856e-05	0.00290772	guanylate binding protein 2 [Source:MGI Symbol;Acc:MGI:102772]
Tk1	ENSMUSG00000025574	protein_coding	45.7875	-2.98418	0.596269	1.91112e-08	6.67561e-06	thymidine kinase 1 [Source:MGI Symbol;Acc:MGI:98763]
F830016B08Rik	ENSMUSG00000090942	protein_coding	70.2362	-3.07685	0.557134	7.90745e-10	5.93177e-07	RIKEN cDNA F830016B08 gene [Source:MGI Symbol;Acc:MGI:3588218]
Ly6a	ENSMUSG00000075602	protein_coding	1891.14	-3.09146	0.719144	4.40653e-07	8.75759e-05	lymphocyte antigen 6 complex, locus A [Source:MGI Symbol;Acc:MGI:107527]
Ccl5	ENSMUSG00000035042	protein_coding	3775.57	-3.10977	0.63627	2.82787e-08	8.57811e-06	chemokine (C-C motif) ligand 5 [Source:MGI Symbol;Acc:MGI:98262]
Il18bp	ENSMUSG00000070427	protein_coding	661.405	-3.12091	0.550235	3.81986e-10	3.57946e-07	interleukin 18 binding protein [Source:MGI Symbol;Acc:MGI:1333800]
Slc4a8	ENSMUSG00000023032	protein_coding	11.2837	-3.13246	1.34022	0.000480513	0.0190105	solute carrier family 4 (anion exchanger), member 8 [Source:MGI Symbol;Acc:MGI:1928745]
Gbp4	ENSMUSG00000079363	protein_coding	157.217	-3.34061	0.736475	1.23057e-07	2.83696e-05	guanylate binding protein 4 [Source:MGI Symbol;Acc:MGI:97072]
Nuf2	ENSMUSG00000026683	protein_coding	19.2636	-3.65986	1.04165	1.55161e-05	0.00139729	NUF2, NDC80 kinetochore complex component [Source:MGI Symbol;Acc:MGI:1914227]
Fn1	ENSMUSG00000026193	protein_coding	52.2905	-3.89649	0.658527	1.53422e-10	1.7685e-07	fibronectin 1 [Source:MGI Symbol;Acc:MGI:95566]
Acod1	ENSMUSG00000022126	protein_coding	183.305	-4.58459	1.13413	6.53874e-07	0.000121568	aconitate decarboxylase 1 [Source:MGI Symbol;Acc:MGI:103206]
H2ac23	ENSMUSG00000094248	protein_coding	40.2457	-9.30645	2.79711	8.90725e-10	6.03964e-07	H2A clustered histone 23 [Source:MGI Symbol;Acc:MGI:2448302]
Plac8	ENSMUSG00000029322	protein_coding	43.7403	-10.5968	3.03072	2.40962e-10	2.52507e-07	placenta-specific 8 [Source:MGI Symbol;Acc:MGI:2445289]

## Sheet: Table S3
Table S3. Differential gene expression analysis between samples of 3-month-old FACS-isolated retinal microglia at 28 and 0 days post-injection. (DESeq2 analysis; log2FC ≥ |0.5| and padj ≤ 0.05)
external_gene_name	ensgene	gene_biotype	baseMean	log2FoldChange	lfcSE	pvalue	padj	description
Cxcl9	ENSMUSG00000029417	protein_coding	716.359	11.2265	2.72879	3.92914e-11	2.51618e-08	chemokine (C-X-C motif) ligand 9 [Source:MGI Symbol;Acc:MGI:1352449]
Ikbke	ENSMUSG00000042349	protein_coding	76.1677	8.18352	2.6214	3.37437e-09	1.34125e-06	inhibitor of kappaB kinase epsilon [Source:MGI Symbol;Acc:MGI:1929612]
Acp5	ENSMUSG00000001348	protein_coding	24.5241	7.99468	2.46685	1.7387e-08	6.26311e-06	acid phosphatase 5, tartrate resistant [Source:MGI Symbol;Acc:MGI:87883]
Gm7592	ENSMUSG00000118607	protein_coding	27.2004	7.70181	2.38689	1.49354e-08	5.55356e-06	predicted gene 7592 [Source:MGI Symbol;Acc:MGI:3644077]
C3	ENSMUSG00000024164	protein_coding	313.664	7.50775	0.821652	7.35183e-20	1.69489e-16	complement component 3 [Source:MGI Symbol;Acc:MGI:88227]
Cxcl13	ENSMUSG00000023078	protein_coding	3450.93	5.83766	1.65269	8.48296e-06	0.0013581	chemokine (C-X-C motif) ligand 13 [Source:MGI Symbol;Acc:MGI:1888499]
Cd59b	ENSMUSG00000068686	protein_coding	8.8762	5.42592	2.80635	0.000444539	0.028087	CD59b antigen [Source:MGI Symbol;Acc:MGI:1888996]
Gpnmb	ENSMUSG00000029816	protein_coding	611.416	5.07313	0.686193	6.12769e-15	7.84821e-12	glycoprotein (transmembrane) nmb [Source:MGI Symbol;Acc:MGI:1934765]
Slamf7	ENSMUSG00000038179	protein_coding	766.386	4.94273	0.5542	2.29142e-20	8.1293e-17	SLAM family member 7 [Source:MGI Symbol;Acc:MGI:1922595]
Itgal	ENSMUSG00000030830	protein_coding	78.854	4.84122	0.832214	5.77849e-10	2.66434e-07	integrin alpha L [Source:MGI Symbol;Acc:MGI:96606]
Ly6i	ENSMUSG00000022586	protein_coding	753.682	4.81106	0.621925	4.11242e-16	5.92548e-13	lymphocyte antigen 6 complex, locus I [Source:MGI Symbol;Acc:MGI:1888480]
Trac	ENSMUSG00000076928	TR_C_gene	55.3042	4.78026	0.791145	2.50898e-10	1.25743e-07	T cell receptor alpha constant [Source:MGI Symbol;Acc:MGI:4439838]
H2-M2	ENSMUSG00000016283	protein_coding	42.9403	4.73584	1.36852	2.09185e-05	0.0030141	histocompatibility 2, M region locus 2 [Source:MGI Symbol;Acc:MGI:95914]
Wwtr1	ENSMUSG00000027803	protein_coding	14.2473	4.65871	1.2663	3.39557e-05	0.00444781	WW domain containing transcription regulator 1 [Source:MGI Symbol;Acc:MGI:1917649]
Tnfrsf18	ENSMUSG00000041954	protein_coding	15.9102	4.62711	1.86549	0.000382788	0.0264387	tumor necrosis factor receptor superfamily, member 18 [Source:MGI Symbol;Acc:MGI:894675]
P2ry2	ENSMUSG00000032860	protein_coding	13.2765	4.58187	1.32589	5.43128e-05	0.00659014	purinergic receptor P2Y, G-protein coupled 2 [Source:MGI Symbol;Acc:MGI:105107]
Flt1	ENSMUSG00000029648	protein_coding	61.9216	4.52234	1.03037	4.91366e-07	0.00012051	FMS-like tyrosine kinase 1 [Source:MGI Symbol;Acc:MGI:95558]
Tafa1	ENSMUSG00000059187	protein_coding	18.8782	4.34948	1.16281	1.17093e-05	0.0017529	TAFA chemokine like family member 1 [Source:MGI Symbol;Acc:MGI:2443695]
Il1rn	ENSMUSG00000026981	protein_coding	21.0822	4.22192	1.38379	0.000221842	0.0174432	interleukin 1 receptor antagonist [Source:MGI Symbol;Acc:MGI:96547]
C4b	ENSMUSG00000073418	protein_coding	713.04	4.13379	0.672536	3.55963e-11	2.41364e-08	complement component 4B (Chido blood group) [Source:MGI Symbol;Acc:MGI:88228]
Dnase1l3	ENSMUSG00000025279	protein_coding	28.9185	4.13078	1.44236	0.000201357	0.016279	deoxyribonuclease 1-like 3 [Source:MGI Symbol;Acc:MGI:1314633]
Sycp2	ENSMUSG00000060445	protein_coding	19.8772	4.11291	1.08304	7.16329e-06	0.00117959	synaptonemal complex protein 2 [Source:MGI Symbol;Acc:MGI:1933281]
Gbp8	ENSMUSG00000034438	protein_coding	158.844	3.96683	0.995809	2.26586e-06	0.000442688	guanylate-binding protein 8 [Source:MGI Symbol;Acc:MGI:1923324]
Hpse	ENSMUSG00000035273	protein_coding	232.987	3.8533	0.636552	5.76143e-11	3.49537e-08	heparanase [Source:MGI Symbol;Acc:MGI:1343124]
Gimap4	ENSMUSG00000054435	protein_coding	53.0895	3.79292	0.929353	2.47154e-06	0.000474824	GTPase, IMAP family member 4 [Source:MGI Symbol;Acc:MGI:1349656]
Ciita	ENSMUSG00000022504	protein_coding	56.4033	3.68011	1.37149	0.000246978	0.0187297	class II transactivator [Source:MGI Symbol;Acc:MGI:108445]
P2ry14	ENSMUSG00000036381	protein_coding	192.547	3.676	0.411519	2.82096e-20	8.1293e-17	purinergic receptor P2Y, G-protein coupled, 14 [Source:MGI Symbol;Acc:MGI:2155705]
Spp1	ENSMUSG00000029304	protein_coding	1331.73	3.65614	1.0743	2.0551e-05	0.00299863	secreted phosphoprotein 1 [Source:MGI Symbol;Acc:MGI:98389]
Or10ak16	ENSMUSG00000073768	protein_coding	23.133	3.52072	0.932181	7.0966e-06	0.00117959	olfactory receptor family 10 subfamily AK member 16 [Source:MGI Symbol;Acc:MGI:3031164]
Cd3e	ENSMUSG00000032093	protein_coding	17.024	3.44756	1.33668	0.000846091	0.0456711	CD3 antigen, epsilon polypeptide [Source:MGI Symbol;Acc:MGI:88332]
Pdzk1ip1	ENSMUSG00000028716	protein_coding	59.8064	3.35627	0.557028	1.45071e-10	8.36115e-08	PDZK1 interacting protein 1 [Source:MGI Symbol;Acc:MGI:1914432]
Fabp5	ENSMUSG00000027533	protein_coding	1351.21	3.21848	0.692093	1.30146e-07	3.57278e-05	fatty acid binding protein 5, epidermal [Source:MGI Symbol;Acc:MGI:101790]
Il18bp	ENSMUSG00000070427	protein_coding	661.405	3.21364	0.613486	6.20295e-09	2.38338e-06	interleukin 18 binding protein [Source:MGI Symbol;Acc:MGI:1333800]
Csprs	ENSMUSG00000062783	protein_coding	22.3935	3.20059	0.990928	6.01251e-05	0.00705369	component of Sp100-rs [Source:NCBI gene (formerly Entrezgene);Acc:114564]
H2-Q7	ENSMUSG00000060550	protein_coding	1805.76	3.19668	0.255984	3.94297e-37	4.54506e-33	histocompatibility 2, Q region locus 7 [Source:MGI Symbol;Acc:MGI:95936]
Cdo1	ENSMUSG00000033022	protein_coding	52.2307	3.1661	0.801473	3.00342e-06	0.000567549	cysteine dioxygenase 1, cytosolic [Source:MGI Symbol;Acc:MGI:105925]
Gpr18	ENSMUSG00000050350	protein_coding	105.214	3.14687	0.575671	1.67888e-09	6.91159e-07	G protein-coupled receptor 18 [Source:MGI Symbol;Acc:MGI:107859]
Cd300lf	ENSMUSG00000047798	protein_coding	400.446	3.06165	0.294092	9.17495e-27	5.28798e-23	CD300 molecule like family member F [Source:MGI Symbol;Acc:MGI:2442359]
Gpx3	ENSMUSG00000018339	protein_coding	241.557	3.01476	0.480423	1.8617e-11	1.53284e-08	glutathione peroxidase 3 [Source:MGI Symbol;Acc:MGI:105102]
Bhlhe40	ENSMUSG00000030103	protein_coding	37.5605	3.01014	0.822392	9.96179e-06	0.00155175	basic helix-loop-helix family, member e40 [Source:MGI Symbol;Acc:MGI:1097714]
Igf1	ENSMUSG00000020053	protein_coding	191.35	2.9286	0.497725	1.82817e-10	9.57879e-08	insulin-like growth factor 1 [Source:MGI Symbol;Acc:MGI:96432]
Ctla2a	ENSMUSG00000044258	protein_coding	70.1958	2.90568	0.709128	1.56903e-06	0.000322968	cytotoxic T lymphocyte-associated protein 2 alpha [Source:MGI Symbol;Acc:MGI:88554]
Ahnak2	ENSMUSG00000118667	protein_coding	21.352	2.83587	1.09854	0.000288549	0.0211854	AHNAK nucleoprotein 2 [Source:MGI Symbol;Acc:MGI:2144831]
Cd69	ENSMUSG00000030156	protein_coding	144.821	2.77035	0.498207	1.12086e-09	4.78526e-07	CD69 antigen [Source:MGI Symbol;Acc:MGI:88343]
Cst7	ENSMUSG00000068129	protein_coding	2877.36	2.75187	0.33206	5.60794e-18	1.07738e-14	cystatin F (leukocystatin) [Source:MGI Symbol;Acc:MGI:1298217]
Nostrin	ENSMUSG00000034738	protein_coding	26.5191	2.57075	0.840259	6.54238e-05	0.00728667	nitric oxide synthase trafficker [Source:MGI Symbol;Acc:MGI:3606242]
Il2rg	ENSMUSG00000031304	protein_coding	1851.95	2.56775	0.363103	7.36825e-14	7.72126e-11	interleukin 2 receptor, gamma chain [Source:MGI Symbol;Acc:MGI:96551]
Klrb1b	ENSMUSG00000079298	protein_coding	30.1019	2.52116	0.873276	0.000120447	0.0111967	killer cell lectin-like receptor subfamily B member 1B [Source:MGI Symbol;Acc:MGI:107539]
Fabp3	ENSMUSG00000028773	protein_coding	138.425	2.46919	0.915957	0.000208594	0.0166977	fatty acid binding protein 3, muscle and heart [Source:MGI Symbol;Acc:MGI:95476]
H2-Aa	ENSMUSG00000036594	protein_coding	10300.8	2.43993	0.55577	4.65315e-07	0.000116602	histocompatibility 2, class II antigen A, alpha [Source:MGI Symbol;Acc:MGI:95895]
Gla	ENSMUSG00000031266	protein_coding	127.88	2.40433	0.390445	3.27312e-11	2.35808e-08	galactosidase, alpha [Source:MGI Symbol;Acc:MGI:1347344]
Lrrc27	ENSMUSG00000015980	protein_coding	15.3721	2.36255	0.955213	0.000435624	0.028087	leucine rich repeat containing 27 [Source:MGI Symbol;Acc:MGI:1923862]
H2-T10	ENSMUSG00000079491	protein_coding	22.5271	2.35128	0.767361	9.2504e-05	0.00951576	histocompatibility 2, T region locus 10 [Source:MGI Symbol;Acc:MGI:95942]
Adgrg5	ENSMUSG00000061577	protein_coding	24.6851	2.34701	1.07262	0.000763135	0.0424959	adhesion G protein-coupled receptor G5 [Source:MGI Symbol;Acc:MGI:2685955]
H2-Q6	ENSMUSG00000073409	protein_coding	732.555	2.31994	0.322689	3.04689e-14	3.51215e-11	histocompatibility 2, Q region locus 6 [Source:MGI Symbol;Acc:MGI:95935]
H2-Q5	ENSMUSG00000055413	protein_coding	112.876	2.30013	0.470809	4.54395e-08	1.37837e-05	histocompatibility 2, Q region locus 5 [Source:MGI Symbol;Acc:MGI:95934]
Iigp1	ENSMUSG00000054072	protein_coding	774.643	2.21658	0.898823	0.000358507	0.0250455	interferon inducible GTPase 1 [Source:MGI Symbol;Acc:MGI:1926259]
Ly6a	ENSMUSG00000075602	protein_coding	1891.14	2.2155	0.825451	0.000201952	0.016279	lymphocyte antigen 6 complex, locus A [Source:MGI Symbol;Acc:MGI:107527]
Oas2	ENSMUSG00000032690	protein_coding	164.499	2.20869	0.517678	8.47266e-07	0.000184272	2'-5' oligoadenylate synthetase 2 [Source:MGI Symbol;Acc:MGI:2180852]
Cd74	ENSMUSG00000024610	protein_coding	39119	2.20282	0.579976	5.69226e-06	0.000964922	CD74 antigen (invariant polypeptide of major histocompatibility complex, class II antigen-associated) [Source:MGI Symbol;Acc:MGI:96534]
Batf2	ENSMUSG00000039699	protein_coding	41.6171	2.1984	0.5951	9.29975e-06	0.00146847	basic leucine zipper transcription factor, ATF-like 2 [Source:MGI Symbol;Acc:MGI:1921731]
H2-Eb1	ENSMUSG00000060586	protein_coding	5162.8	2.17537	0.65256	3.04882e-05	0.00413456	histocompatibility 2, class II antigen E beta [Source:MGI Symbol;Acc:MGI:95901]
	ENSMUSG00000095787	protein_coding	17.7996	2.17095	0.899725	0.000493984	0.0306137
Nlrc5	ENSMUSG00000074151	protein_coding	133.539	2.05318	0.439524	1.41261e-07	3.78679e-05	NLR family, CARD domain containing 5 [Source:MGI Symbol;Acc:MGI:3612191]
Oas1g	ENSMUSG00000066861	protein_coding	147.245	2.04305	0.578218	1.58352e-05	0.00234016	2'-5' oligoadenylate synthetase 1G [Source:MGI Symbol;Acc:MGI:97429]
Rai14	ENSMUSG00000022246	protein_coding	74.0574	2.01335	0.597007	2.8655e-05	0.00393222	retinoic acid induced 14 [Source:MGI Symbol;Acc:MGI:1922896]
Cd72	ENSMUSG00000028459	protein_coding	1873.66	1.96858	0.284858	2.31497e-13	2.22372e-10	CD72 antigen [Source:MGI Symbol;Acc:MGI:88345]
Rspo1	ENSMUSG00000028871	protein_coding	46.8803	1.93099	0.598935	4.53954e-05	0.00568774	R-spondin 1 [Source:MGI Symbol;Acc:MGI:2183426]
Casp12	ENSMUSG00000025887	protein_coding	62.204	1.89218	0.701423	0.00022396	0.0174432	caspase 12 [Source:MGI Symbol;Acc:MGI:1312922]
Vcam1	ENSMUSG00000027962	protein_coding	171.413	1.89107	0.377483	2.45059e-08	8.30821e-06	vascular cell adhesion molecule 1 [Source:MGI Symbol;Acc:MGI:98926]
Chst2	ENSMUSG00000033350	protein_coding	63.7891	1.87136	0.654492	0.000151597	0.013442	carbohydrate sulfotransferase 2 [Source:MGI Symbol;Acc:MGI:1891160]
Lgals3	ENSMUSG00000050335	protein_coding	857.609	1.83457	0.812332	0.000598661	0.0359415	lectin, galactose binding, soluble 3 [Source:MGI Symbol;Acc:MGI:96778]
H2-Ab1	ENSMUSG00000073421	protein_coding	11459.3	1.79864	0.598673	9.22326e-05	0.00951576	histocompatibility 2, class II antigen A, beta 1 [Source:MGI Symbol;Acc:MGI:103070]
Cd200r4	ENSMUSG00000062082	protein_coding	94.8632	1.78422	0.59092	8.8814e-05	0.0093785	CD200 receptor 4 [Source:MGI Symbol;Acc:MGI:3036289]
Rxrg	ENSMUSG00000015843	protein_coding	78.9027	1.77419	0.657068	0.000213649	0.0169844	retinoid X receptor gamma [Source:MGI Symbol;Acc:MGI:98216]
Trps1	ENSMUSG00000038679	protein_coding	102.939	1.76006	0.482487	1.07732e-05	0.00165577	transcriptional repressor GATA binding 1 [Source:MGI Symbol;Acc:MGI:1927616]
Prr5l	ENSMUSG00000032841	protein_coding	104.858	1.73004	0.426499	2.03869e-06	0.000405172	proline rich 5 like [Source:MGI Symbol;Acc:MGI:1919696]
Xdh	ENSMUSG00000024066	protein_coding	103.559	1.72796	0.582229	0.000105968	0.0101727	xanthine dehydrogenase [Source:MGI Symbol;Acc:MGI:98973]
Scimp	ENSMUSG00000057135	protein_coding	238.529	1.68165	0.441749	5.65993e-06	0.000964922	SLP adaptor and CSK interacting membrane protein [Source:MGI Symbol;Acc:MGI:3610314]
Gm1673	ENSMUSG00000070858	protein_coding	112.926	1.67539	0.584149	0.000147535	0.0132639	predicted gene 1673 [Source:MGI Symbol;Acc:MGI:2686519]
Slamf8	ENSMUSG00000053318	protein_coding	475.821	1.67015	0.358101	1.30178e-07	3.57278e-05	SLAM family member 8 [Source:MGI Symbol;Acc:MGI:1921998]
Lilrb4a	ENSMUSG00000112148	protein_coding	744.238	1.65803	0.341121	5.254e-08	1.55289e-05	leukocyte immunoglobulin-like receptor, subfamily B, member 4A [Source:MGI Symbol;Acc:MGI:102701]
Tgtp2	ENSMUSG00000078921	protein_coding	1353.22	1.64334	0.63571	0.000299427	0.0215965	T cell specific GTPase 2 [Source:MGI Symbol;Acc:MGI:3710083]
Ifi44	ENSMUSG00000028037	protein_coding	70.6627	1.63872	0.682146	0.000506863	0.0310777	interferon-induced protein 44 [Source:MGI Symbol;Acc:MGI:2443016]
H2-K1	ENSMUSG00000061232	protein_coding	7231.05	1.6297	0.205868	1.25471e-16	2.06615e-13	histocompatibility 2, K1, K region [Source:MGI Symbol;Acc:MGI:95904]
Anxa2	ENSMUSG00000032231	protein_coding	132.434	1.62577	0.421499	4.72593e-06	0.00082539	annexin A2 [Source:MGI Symbol;Acc:MGI:88246]
Cd244a	ENSMUSG00000004709	protein_coding	189.973	1.62058	0.378482	8.38452e-07	0.000184272	CD244 molecule A [Source:MGI Symbol;Acc:MGI:109294]
Zbp1	ENSMUSG00000027514	protein_coding	325.456	1.61932	0.512264	5.70572e-05	0.0067804	Z-DNA binding protein 1 [Source:MGI Symbol;Acc:MGI:1927449]
Igf2bp3	ENSMUSG00000029814	protein_coding	26.3728	1.60984	0.731279	0.000746518	0.0417724	insulin-like growth factor 2 mRNA binding protein 3 [Source:MGI Symbol;Acc:MGI:1890359]
Adora1	ENSMUSG00000042429	protein_coding	73.2876	1.59281	0.594178	0.000238971	0.0183331	adenosine A1 receptor [Source:MGI Symbol;Acc:MGI:99401]
Fgl2	ENSMUSG00000039899	protein_coding	532.997	1.57735	0.357274	4.26469e-07	0.000109242	fibrinogen-like protein 2 [Source:MGI Symbol;Acc:MGI:103266]
Lgals3bp	ENSMUSG00000033880	protein_coding	3358.6	1.57379	0.266275	1.65864e-10	9.10436e-08	lectin, galactoside-binding, soluble, 3 binding protein [Source:MGI Symbol;Acc:MGI:99554]
Gbp3	ENSMUSG00000028268	protein_coding	205.966	1.56893	0.515482	8.2465e-05	0.00888387	guanylate binding protein 3 [Source:MGI Symbol;Acc:MGI:1926263]
Cd63	ENSMUSG00000025351	protein_coding	12233.9	1.55249	0.27163	5.33874e-10	2.56415e-07	CD63 antigen [Source:MGI Symbol;Acc:MGI:99529]
Apoe	ENSMUSG00000002985	protein_coding	68748.8	1.5323	0.311482	4.1287e-08	1.28626e-05	apolipoprotein E [Source:MGI Symbol;Acc:MGI:88057]
Fcgr4	ENSMUSG00000059089	protein_coding	1144.25	1.52775	0.301166	1.854e-08	6.47608e-06	Fc receptor, IgG, low affinity IV [Source:MGI Symbol;Acc:MGI:2179523]
H2-D1	ENSMUSG00000073411	protein_coding	16900.2	1.52365	0.243579	1.99567e-11	1.53361e-08	histocompatibility 2, D region locus 1 [Source:MGI Symbol;Acc:MGI:95896]
Mdfic	ENSMUSG00000041390	protein_coding	44.4798	1.51182	0.686851	0.000840457	0.0456711	MyoD family inhibitor domain containing [Source:MGI Symbol;Acc:MGI:104611]
Cyp4f18	ENSMUSG00000003484	protein_coding	350.858	1.49338	0.310219	6.14315e-08	1.7703e-05	cytochrome P450, family 4, subfamily f, polypeptide 18 [Source:MGI Symbol;Acc:MGI:1919304]
Gm49339	ENSMUSG00000062593	protein_coding	565.76	1.45357	0.422035	2.16847e-05	0.00308592	predicted gene, 49339 [Source:MGI Symbol;Acc:MGI:6121530]
Cxcl16	ENSMUSG00000018920	protein_coding	1601.78	1.4496	0.230034	1.42258e-11	1.26139e-08	chemokine (C-X-C motif) ligand 16 [Source:MGI Symbol;Acc:MGI:1932682]
H2-Q4	ENSMUSG00000035929	protein_coding	50.6937	1.42723	0.62454	0.000721536	0.0407703	histocompatibility 2, Q region locus 4 [Source:MGI Symbol;Acc:MGI:95933]
Stat1	ENSMUSG00000026104	protein_coding	2244.09	1.40362	0.320502	5.29228e-07	0.000127092	signal transducer and activator of transcription 1 [Source:MGI Symbol;Acc:MGI:103063]
Aph1c	ENSMUSG00000053040	protein_coding	61.4091	1.39629	0.470378	0.000114674	0.0107467	aph1 homolog C, gamma secretase subunit [Source:MGI Symbol;Acc:MGI:1915568]
Id2	ENSMUSG00000020644	protein_coding	616.668	1.36776	0.318787	7.54096e-07	0.000173849	inhibitor of DNA binding 2 [Source:MGI Symbol;Acc:MGI:96397]
Gm4951	ENSMUSG00000073555	protein_coding	462.297	1.33609	0.437601	8.41538e-05	0.00898186	predicted gene 4951 [Source:MGI Symbol;Acc:MGI:3644953]
Sash1	ENSMUSG00000015305	protein_coding	137.824	1.32811	0.51329	0.000316864	0.0226863	SAM and SH3 domain containing 1 [Source:MGI Symbol;Acc:MGI:1917347]
Rap2b	ENSMUSG00000036894	protein_coding	87.6593	1.26338	0.499182	0.000344329	0.0243502	RAP2B, member of RAS oncogene family [Source:MGI Symbol;Acc:MGI:1921262]
Psen2	ENSMUSG00000010609	protein_coding	145.084	1.21323	0.296446	1.91811e-06	0.000387895	presenilin 2 [Source:MGI Symbol;Acc:MGI:109284]
Ifi211	ENSMUSG00000026536	protein_coding	540.828	1.21179	0.399297	9.4203e-05	0.00952525	interferon activated gene 211 [Source:MGI Symbol;Acc:MGI:3041120]
S100a1	ENSMUSG00000044080	protein_coding	423.462	1.19138	0.36607	4.61024e-05	0.00571422	S100 calcium binding protein A1 [Source:MGI Symbol;Acc:MGI:1338917]
Cd22	ENSMUSG00000030577	protein_coding	103.033	1.17035	0.510139	0.000710474	0.0403542	CD22 antigen [Source:MGI Symbol;Acc:MGI:88322]
Itgax	ENSMUSG00000030789	protein_coding	236.51	1.15889	0.387605	0.000105068	0.0101727	integrin alpha X [Source:MGI Symbol;Acc:MGI:96609]
Haus8	ENSMUSG00000035439	protein_coding	119.521	1.15572	0.420008	0.00023314	0.0180363	4HAUS augmin-like complex, subunit 8 [Source:MGI Symbol;Acc:MGI:1923728]
Pilra	ENSMUSG00000046245	protein_coding	981.792	1.15045	0.263342	6.23163e-07	0.000146596	paired immunoglobin-like type 2 receptor alpha [Source:MGI Symbol;Acc:MGI:2450529]
Ddhd1	ENSMUSG00000037697	protein_coding	176.841	1.12607	0.440614	0.000383963	0.0264387	DDHD domain containing 1 [Source:MGI Symbol;Acc:MGI:2150302]
Cpq	ENSMUSG00000039007	protein_coding	334.645	1.12516	0.390684	0.000146622	0.0132639	carboxypeptidase Q [Source:MGI Symbol;Acc:MGI:1889205]
Hcar2	ENSMUSG00000045502	protein_coding	477.89	1.11395	0.350853	6.32234e-05	0.0072156	hydroxycarboxylic acid receptor 2 [Source:MGI Symbol;Acc:MGI:1933383]
B2m	ENSMUSG00000060802	protein_coding	63338.3	1.07485	0.286084	8.08636e-06	0.00131284	beta-2 microglobulin [Source:MGI Symbol;Acc:MGI:88127]
Plaat3	ENSMUSG00000060675	protein_coding	411.487	1.06219	0.372986	0.000171048	0.0144976	phospholipase A and acyltransferase 3 [Source:MGI Symbol;Acc:MGI:2179715]
Psmb9	ENSMUSG00000096727	protein_coding	1060.81	1.05426	0.267687	3.87989e-06	0.000709897	proteasome (prosome, macropain) subunit, beta type 9 (large multifunctional peptidase 2) [Source:MGI Symbol;Acc:MGI:1346526]
Calhm6	ENSMUSG00000046031	protein_coding	336.153	1.0453	0.394675	0.000298097	0.0215965	calcium homeostasis modulator family member 6 [Source:MGI Symbol;Acc:MGI:2443082]
Pld3	ENSMUSG00000003363	protein_coding	948.664	1.03708	0.319233	5.08399e-05	0.00623438	phospholipase D family, member 3 [Source:MGI Symbol;Acc:MGI:1333782]
Arhgef7	ENSMUSG00000031511	protein_coding	91.2658	1.03611	0.373052	0.000223665	0.0174432	Rho guanine nucleotide exchange factor (GEF7) [Source:MGI Symbol;Acc:MGI:1860493]
Gm7536	ENSMUSG00000057036	processed_pseudogene	550.141	1.03346	0.333264	8.06519e-05	0.00877051	predicted gene 7536 [Source:MGI Symbol;Acc:MGI:3645137]
H2-T22	ENSMUSG00000056116	protein_coding	374.595	1.03285	0.366831	0.0001907	0.0157015	histocompatibility 2, T region locus 22 [Source:MGI Symbol;Acc:MGI:95956]
Cpd	ENSMUSG00000020841	protein_coding	401.593	1.02836	0.409967	0.00044471	0.028087	carboxypeptidase D [Source:MGI Symbol;Acc:MGI:107265]
H2-T23	ENSMUSG00000067212	protein_coding	2220.07	1.02564	0.207649	3.95805e-08	1.26735e-05	histocompatibility 2, T region locus 23 [Source:MGI Symbol;Acc:MGI:95957]
Axl	ENSMUSG00000002602	protein_coding	614.778	1.01394	0.353233	0.000160193	0.0139889	AXL receptor tyrosine kinase [Source:MGI Symbol;Acc:MGI:1347244]
Timp2	ENSMUSG00000017466	protein_coding	5014.18	1.01174	0.240481	1.3039e-06	0.000273273	tissue inhibitor of metalloproteinase 2 [Source:MGI Symbol;Acc:MGI:98753]
Tap1	ENSMUSG00000037321	protein_coding	381.058	1.01075	0.371991	0.000264	0.0196331	transporter 1, ATP-binding cassette, sub-family B (MDR/TAP) [Source:MGI Symbol;Acc:MGI:98483]
Tmem205	ENSMUSG00000040883	protein_coding	309.949	0.987793	0.391666	0.000422525	0.027673	transmembrane protein 205 [Source:MGI Symbol;Acc:MGI:3045495]
Stat2	ENSMUSG00000040033	protein_coding	235.575	0.980039	0.393068	0.000478542	0.0299791	signal transducer and activator of transcription 2 [Source:MGI Symbol;Acc:MGI:103039]
Gsto1	ENSMUSG00000025068	protein_coding	449.153	0.975184	0.291781	3.86059e-05	0.00494456	glutathione S-transferase omega 1 [Source:MGI Symbol;Acc:MGI:1342273]
Lars2	ENSMUSG00000035202	protein_coding	135.227	0.966966	0.380112	0.000419227	0.0276139	leucyl-tRNA synthetase, mitochondrial [Source:MGI Symbol;Acc:MGI:2142973]
Cep162	ENSMUSG00000056919	protein_coding	110.078	0.962822	0.35801	0.000299769	0.0215965	centrosomal protein 162 [Source:MGI Symbol;Acc:MGI:1925343]
H2-Oa	ENSMUSG00000024334	protein_coding	683.673	0.90846	0.395188	0.000805686	0.0440197	histocompatibility 2, O region alpha locus [Source:MGI Symbol;Acc:MGI:95924]
Uhrf1bp1	ENSMUSG00000039512	protein_coding	115.489	0.90284	0.394648	0.000805775	0.0440197	UHRF1 (ICBP90) binding protein 1 [Source:MGI Symbol;Acc:MGI:3041238]
Serpinb9	ENSMUSG00000045827	protein_coding	136.944	0.901231	0.400065	0.000880354	0.0467642	serine (or cysteine) peptidase inhibitor, clade B, member 9 [Source:MGI Symbol;Acc:MGI:106603]
Fxyd5	ENSMUSG00000009687	protein_coding	1399.29	0.901116	0.373563	0.000610928	0.0364879	FXYD domain-containing ion transport regulator 5 [Source:MGI Symbol;Acc:MGI:1201785]
H2-M3	ENSMUSG00000016206	protein_coding	776.999	0.889306	0.240372	1.10972e-05	0.00168312	histocompatibility 2, M region locus 3 [Source:MGI Symbol;Acc:MGI:95915]
Uba52	ENSMUSG00000090137	protein_coding	1361.73	0.882102	0.324036	0.00027778	0.0205255	ubiquitin A-52 residue ribosomal protein fusion product 1 [Source:MGI Symbol;Acc:MGI:98887]
Rps20	ENSMUSG00000028234	protein_coding	1323.19	0.876631	0.359212	0.000571522	0.0346733	ribosomal protein S20 [Source:MGI Symbol;Acc:MGI:1914677]
Rpl19	ENSMUSG00000017404	protein_coding	2071.86	0.85446	0.215488	3.87866e-06	0.000709897	ribosomal protein L19 [Source:MGI Symbol;Acc:MGI:98020]
Slamf6	ENSMUSG00000015314	protein_coding	547.294	0.822419	0.274269	0.000130904	0.0120714	SLAM family member 6 [Source:MGI Symbol;Acc:MGI:1353620]
Pbxip1	ENSMUSG00000042613	protein_coding	312.29	0.819333	0.326422	0.000498596	0.0307343	pre B cell leukemia transcription factor interacting protein 1 [Source:MGI Symbol;Acc:MGI:2441670]
Nme2	ENSMUSG00000020857	protein_coding	454.334	0.812388	0.259952	8.94973e-05	0.0093785	NME/NM23 nucleoside diphosphate kinase 2 [Source:MGI Symbol;Acc:MGI:97356]
Rpl32	ENSMUSG00000057841	protein_coding	2388.68	0.794195	0.335125	0.000704226	0.0403542	ribosomal protein L32 [Source:MGI Symbol;Acc:MGI:98038]
Slc1a3	ENSMUSG00000005360	protein_coding	695.64	0.791381	0.244064	6.09199e-05	0.00705369	solute carrier family 1 (glial high affinity glutamate transporter), member 3 [Source:MGI Symbol;Acc:MGI:99917]
Npc2	ENSMUSG00000021242	protein_coding	5062.17	0.764738	0.179794	1.26523e-06	0.000270079	NPC intracellular cholesterol transporter 2 [Source:MGI Symbol;Acc:MGI:1915213]
Nceh1	ENSMUSG00000027698	protein_coding	356.731	0.761016	0.270015	0.000240158	0.0183331	neutral cholesterol ester hydrolase 1 [Source:MGI Symbol;Acc:MGI:2443191]
Fth1	ENSMUSG00000024661	protein_coding	40490.2	0.758164	0.307315	0.000614603	0.0365182	ferritin heavy polypeptide 1 [Source:MGI Symbol;Acc:MGI:95588]
Rps3a1	ENSMUSG00000028081	protein_coding	1731.77	0.692624	0.209528	6.52581e-05	0.00728667	ribosomal protein S3A1 [Source:MGI Symbol;Acc:MGI:1202063]
Rpl3	ENSMUSG00000060036	protein_coding	1703.5	0.654242	0.198865	6.11928e-05	0.00705369	ribosomal protein L3 [Source:MGI Symbol;Acc:MGI:1351605]
Sdf4	ENSMUSG00000029076	protein_coding	1511.8	0.647348	0.205852	0.000100913	0.0100278	stromal cell derived factor 4 [Source:MGI Symbol;Acc:MGI:108079]
Prdx1	ENSMUSG00000028691	protein_coding	4009.18	0.637937	0.258074	0.00071067	0.0403542	peroxiredoxin 1 [Source:MGI Symbol;Acc:MGI:99523]
Rps5	ENSMUSG00000012848	protein_coding	1000.15	0.634011	0.238982	0.000437924	0.028087	ribosomal protein S5 [Source:MGI Symbol;Acc:MGI:1097682]
Eef1a1	ENSMUSG00000037742	protein_coding	5917.2	0.610307	0.239893	0.000622874	0.036632	eukaryotic translation elongation factor 1 alpha 1 [Source:MGI Symbol;Acc:MGI:1096881]
Slf2	ENSMUSG00000036097	protein_coding	333.673	-0.603203	0.222145	0.000394585	0.026444	SMC5-SMC6 complex localization factor 2 [Source:MGI Symbol;Acc:MGI:1924968]
Cryl1	ENSMUSG00000021947	protein_coding	179.379	-0.666781	0.280452	0.000870407	0.0464499	crystallin, lambda 1 [Source:MGI Symbol;Acc:MGI:1915881]
Pmp22	ENSMUSG00000018217	protein_coding	1371.11	-0.681917	0.2793	0.000799935	0.0440197	peripheral myelin protein 22 [Source:MGI Symbol;Acc:MGI:97631]
P2ry12	ENSMUSG00000036353	protein_coding	15757.1	-0.829491	0.285469	0.000167475	0.0144066	purinergic receptor P2Y, G-protein coupled 12 [Source:MGI Symbol;Acc:MGI:1918089]
Tm6sf1	ENSMUSG00000038623	protein_coding	342.595	-0.844461	0.324732	0.000410868	0.0272188	transmembrane 6 superfamily member 1 [Source:MGI Symbol;Acc:MGI:1933209]
Tcf7l2	ENSMUSG00000024985	protein_coding	89.6249	-0.932767	0.378497	0.000516241	0.0314852	transcription factor 7 like 2, T cell specific, HMG box [Source:MGI Symbol;Acc:MGI:1202879]
Slc2a5	ENSMUSG00000028976	protein_coding	580.429	-0.947216	0.435587	0.000946253	0.0495793	solute carrier family 2 (facilitated glucose transporter), member 5 [Source:MGI Symbol;Acc:MGI:1928369]
Maf	ENSMUSG00000055435	protein_coding	777.413	-0.992289	0.251694	4.03522e-06	0.00072678	avian musculoaponeurotic fibrosarcoma oncogene homolog [Source:MGI Symbol;Acc:MGI:96909]
H1f0	ENSMUSG00000096210	protein_coding	214.245	-0.995391	0.305341	4.52671e-05	0.00568774	H1.0 linker histone [Source:MGI Symbol;Acc:MGI:95893]
Klk8	ENSMUSG00000064023	protein_coding	316.89	-1.01155	0.451727	0.000847888	0.0456711	kallikrein related-peptidase 8 [Source:MGI Symbol;Acc:MGI:1343327]
Numb	ENSMUSG00000021224	protein_coding	537.615	-1.01355	0.298436	3.08834e-05	0.00413946	NUMB endocytic adaptor protein [Source:MGI Symbol;Acc:MGI:107423]
Ccl6	ENSMUSG00000018927	protein_coding	1949.38	-1.02586	0.307877	3.58109e-05	0.00463811	chemokine (C-C motif) ligand 6 [Source:MGI Symbol;Acc:MGI:98263]
Ramp1	ENSMUSG00000034353	protein_coding	405.634	-1.02614	0.441336	0.000663455	0.0384304	receptor (calcitonin) activity modifying protein 1 [Source:MGI Symbol;Acc:MGI:1858418]
Cdkn2aip	ENSMUSG00000038069	protein_coding	83.3648	-1.04263	0.441158	0.000672509	0.03876	CDKN2A interacting protein [Source:MGI Symbol;Acc:MGI:1918175]
Ccl9	ENSMUSG00000019122	protein_coding	730.283	-1.05523	0.389509	0.0002558	0.019272	chemokine (C-C motif) ligand 9 [Source:MGI Symbol;Acc:MGI:104533]
Dusp22	ENSMUSG00000069255	protein_coding	89.3909	-1.08608	0.338861	5.67606e-05	0.0067804	dual specificity phosphatase 22 [Source:MGI Symbol;Acc:MGI:1915926]
Bbs9	ENSMUSG00000035919	protein_coding	137.336	-1.12474	0.443897	0.00038891	0.0264387	Bardet-Biedl syndrome 9 (human) [Source:MGI Symbol;Acc:MGI:2442833]
D830030K20Rik	ENSMUSG00000096039	protein_coding	53.7871	-1.201	0.555255	0.000913587	0.0480864	RIKEN cDNA D830030K20 gene [Source:MGI Symbol;Acc:MGI:2443830]
Cnn2	ENSMUSG00000004665	protein_coding	53.4012	-1.28186	0.552476	0.000657281	0.038265	calponin 2 [Source:MGI Symbol;Acc:MGI:105093]
Ifitm10	ENSMUSG00000045777	protein_coding	65.2962	-1.2987	0.475885	0.000186677	0.0154808	interferon induced transmembrane protein 10 [Source:MGI Symbol;Acc:MGI:2444776]
Gm3020	ENSMUSG00000079402	protein_coding	102.937	-1.31308	0.583766	0.000745389	0.0417724	predicted gene 3020 [Source:MGI Symbol;Acc:MGI:3781198]
S100a10	ENSMUSG00000041959	protein_coding	100.081	-1.37271	0.545705	0.000389918	0.0264387	S100 calcium binding protein A10 (calpactin) [Source:MGI Symbol;Acc:MGI:1339468]
5730409E04Rik	ENSMUSG00000073755	protein_coding	28.2966	-1.40147	0.630263	0.000778018	0.0431164	RIKEN cDNA 5730409E04Rik gene [Source:MGI Symbol;Acc:MGI:3609248]
Tom1l1	ENSMUSG00000020541	protein_coding	48.9877	-1.47463	0.492099	0.000100601	0.0100278	target of myb1-like 1 (chicken) [Source:MGI Symbol;Acc:MGI:1919193]
Fcrls	ENSMUSG00000015852	protein_coding	530.362	-1.5181	0.455214	3.26736e-05	0.00432907	Fc receptor-like S, scavenger receptor [Source:MGI Symbol;Acc:MGI:1933397]
Tk1	ENSMUSG00000025574	protein_coding	45.7875	-1.53623	0.725071	0.000903305	0.0477633	thymidine kinase 1 [Source:MGI Symbol;Acc:MGI:98763]
Cask	ENSMUSG00000031012	protein_coding	211.607	-1.55302	0.453949	2.23577e-05	0.00314289	calcium/calmodulin-dependent serine protein kinase (MAGUK family) [Source:MGI Symbol;Acc:MGI:1309489]
Ckap4	ENSMUSG00000046841	protein_coding	36.4692	-1.65477	0.657835	0.000441023	0.028087	cytoskeleton-associated protein 4 [Source:MGI Symbol;Acc:MGI:2444926]
Msr1	ENSMUSG00000025044	protein_coding	94.9887	-1.68741	0.673038	0.00040578	0.0270372	macrophage scavenger receptor 1 [Source:MGI Symbol;Acc:MGI:98257]
Hpgd	ENSMUSG00000031613	protein_coding	1549.28	-1.79121	0.361025	3.72577e-08	1.22706e-05	hydroxyprostaglandin dehydrogenase 15 (NAD) [Source:MGI Symbol;Acc:MGI:108085]
2610042L04Rik	ENSMUSG00000079388	protein_coding	26.2163	-2.04212	0.801008	0.000263637	0.0196331	RIKEN cDNA 2610042L04 gene [Source:MGI Symbol;Acc:MGI:1914305]
Fscn1	ENSMUSG00000029581	protein_coding	57.8001	-2.09466	0.695665	0.000105209	0.0101727	fascin actin-bundling protein 1 [Source:MGI Symbol;Acc:MGI:1352745]
Il7r	ENSMUSG00000003882	protein_coding	68.1051	-2.18742	0.651217	2.57892e-05	0.00358159	interleukin 7 receptor [Source:MGI Symbol;Acc:MGI:96562]
Il6	ENSMUSG00000025746	protein_coding	30.1288	-2.20538	0.776632	0.000185548	0.0154808	interleukin 6 [Source:MGI Symbol;Acc:MGI:96559]
Abcb4	ENSMUSG00000042476	protein_coding	49.7103	-2.25343	0.775218	0.00010969	0.0103639	ATP-binding cassette, sub-family B (MDR/TAP), member 4 [Source:MGI Symbol;Acc:MGI:97569]
St8sia6	ENSMUSG00000003418	protein_coding	29.1345	-2.45768	0.800155	8.04738e-05	0.00877051	ST8 alpha-N-acetyl-neuraminide alpha-2,8-sialyltransferase 6 [Source:MGI Symbol;Acc:MGI:2386797]
Cdkn1c	ENSMUSG00000037664	protein_coding	23.9458	-2.48456	0.936337	0.00013553	0.0123988	cyclin-dependent kinase inhibitor 1C (P57) [Source:MGI Symbol;Acc:MGI:104564]
Cd1d1	ENSMUSG00000028076	protein_coding	28.7789	-2.55792	1.0295	0.000331522	0.0235892	CD1d1 antigen [Source:MGI Symbol;Acc:MGI:107674]
Csmd3	ENSMUSG00000022311	protein_coding	206.832	-2.561	0.454921	7.67486e-10	3.40262e-07	CUB and Sushi multiple domains 3 [Source:MGI Symbol;Acc:MGI:2386403]
Tmem204	ENSMUSG00000024168	protein_coding	13.0306	-3.19405	1.11971	0.000105198	0.0101727	transmembrane protein 204 [Source:MGI Symbol;Acc:MGI:3039635]
H2ac23	ENSMUSG00000094248	protein_coding	40.2457	-7.81034	2.69398	3.06741e-07	8.03591e-05	H2A clustered histone 23 [Source:MGI Symbol;Acc:MGI:2448302]

## Sheet: Table S4
Table S4. Read quantification of genes expressed in samples of 3-month-old FACS-isolated retinal microglia at 0 dpi as transcripts per million (TPM).
external_gene_name	gene_id	D4R-F-3M-D0	E4L-M-3M-D0	I2L-F-3M-D0	K1R-F-3M-D0	K2R-F-3M-D0	L3L-M-3M-D0	L4R-M-3M-D0
Gnai3	ENSMUSG00000000001	12	12	25	18	15	13	12
Pbsn	ENSMUSG00000000003	0	0	0	0	0	0	0
Cdc45	ENSMUSG00000000028	2	0.366137	6	0	0.273996	0.326807	0.520537
Scml2	ENSMUSG00000000037	0.147492	0	0	0	0	0	0
Apoh	ENSMUSG00000000049	0	0	0	0	0	0	0
Narf	ENSMUSG00000000056	6	8	20	11	14	5	6
Cav2	ENSMUSG00000000058	8	8	17	5	10	5	4
Klf6	ENSMUSG00000000078	62	88	151	81	83	54	57
Scmh1	ENSMUSG00000000085	8	8	12	17	12	13	5
Cox5a	ENSMUSG00000000088	415	367	223	301	370	386	495
Tbx2	ENSMUSG00000000093	0.288288	0	0.084211	0	0	0.062673	0
Tbx4	ENSMUSG00000000094	0	0	0	0	0	0	0
Zfy2	ENSMUSG00000000103	0	0	0	0	0	0	0
Ngfr	ENSMUSG00000000120	0	0	0	0	0.158478	0	0
Wnt3	ENSMUSG00000000125	0	0	0	0	0	0	0
Wnt9a	ENSMUSG00000000126	0	0	0	0	0	0	0
Fer	ENSMUSG00000000127	33	13	27	19	38	30	29
Xpo6	ENSMUSG00000000131	22	15	13	33	11	16	15
Tfe3	ENSMUSG00000000134	7	9	17	12	19	9	3
Axin2	ENSMUSG00000000142	0	0	0.631973	0	0	0	0
Brat1	ENSMUSG00000000148	4	3	5	5	7	3	3
Gna12	ENSMUSG00000000149	15	15	68	36	32	19	19
Slc22a18	ENSMUSG00000000154	2	0	0.350776	0	2	0	0
Itgb2l	ENSMUSG00000000157	0	0	0	0	0	0	0
Igsf5	ENSMUSG00000000159	0	0	0	0	0	0	0
Pih1d2	ENSMUSG00000000167	1	0	0	4	2	0.568148	2
Dlat	ENSMUSG00000000168	4	5	5	4	4	8	7
Sdhd	ENSMUSG00000000171	153	140	245	132	136	143	113
Fgf23	ENSMUSG00000000182	0	0	0	0	0.14874	0	0
Fgf6	ENSMUSG00000000183	0	0	0	0	0	0	0
Ccnd2	ENSMUSG00000000184	0.425924	0	8	4	58	0.116927	52
Gpr107	ENSMUSG00000000194	19	19	22	39	15	10	23
Nalcn	ENSMUSG00000000197	0	0	0	0	0	0	0
Btbd17	ENSMUSG00000000202	0	0	0	0	0	1	0
Slfn4	ENSMUSG00000000204	0	0	0	0	0	0	0
Th	ENSMUSG00000000214	0	2	0	0	0	0.220443	0
Ins2	ENSMUSG00000000215	0	0	0	0	0.340083	0	0
Scnn1g	ENSMUSG00000000216	0	0	0	0	0	0	0
Drp2	ENSMUSG00000000223	0	0	0	0	0	0	0
Tspan32	ENSMUSG00000000244	79	60	81	86	82	71	74
Lhx2	ENSMUSG00000000247	0	0.462161	0	0	0.124454	0	0
Clec2g	ENSMUSG00000000248	2	0	0	0	0	0.074475	0
Gmpr	ENSMUSG00000000253	47	54	75	52	47	51	33
Glra1	ENSMUSG00000000263	0	0	0	0	0	0	0
Mid2	ENSMUSG00000000266	0	0	0	0	0	0	0
Trim25	ENSMUSG00000000275	4	7	17	3	2	5	1
Dgke	ENSMUSG00000000276	0.453637	0.755949	2	1	1	0.358477	0.358454
Scpep1	ENSMUSG00000000278	70	39	236	60	62	53	43
Mnt	ENSMUSG00000000282	0.174626	2	1	2	4	1	1
Itgb2	ENSMUSG00000000290	74	51	193	104	87	72	51
Hddc2	ENSMUSG00000000295	26	20	22	29	24	20	21
Tpd52l1	ENSMUSG00000000296	0	0	0	0	0	0	0
Pemt	ENSMUSG00000000301	0.659203	5	0.96129	0	3	1	1
Cdh1	ENSMUSG00000000303	0	0	0	0	0	0	0
Cdh4	ENSMUSG00000000305	0	0	0.05776	0	0	0	0
Ckmt1	ENSMUSG00000000308	6	5	1	4	4	1	0
Bcl6b	ENSMUSG00000000317	0	0	0	0	0.135085	0	0
Clec10a	ENSMUSG00000000318	0	0	2	0	4	0.060991	0
Alox12	ENSMUSG00000000320	0.699917	0.800784	0.140189	0	2	0.205729	0.28603
Comt	ENSMUSG00000000326	284	272	382	234	233	233	179
Rtca	ENSMUSG00000000339	22	7	42	18	20	13	7
Dbt	ENSMUSG00000000340	2	5	4	2	4	2	2
Dazap2	ENSMUSG00000000346	177	231	471	212	192	137	121
Mcts1	ENSMUSG00000000355	110	125	99	84	102	104	78
Rem1	ENSMUSG00000000359	0	0	2	0	0	0	0
Rnf17	ENSMUSG00000000365	0.546776	5	4	5	4	3	3
Trappc10	ENSMUSG00000000374	52	90	29	84	99	99	112
Ccm2	ENSMUSG00000000378	23	21	76	44	40	25	29
Wap	ENSMUSG00000000381	0	0	0	0	0	0	0
Tbrg4	ENSMUSG00000000384	0.569163	2	3	8	3	0.166621	0.462489
Tmprss2	ENSMUSG00000000385	0	0	0	0	0	0	0
Mx1	ENSMUSG00000000386	6	9	9	15	10	5	4
Fap	ENSMUSG00000000392	0	0	0	0	0	0	0
Gcg	ENSMUSG00000000394	0	0	0	0	0	0	0
Ndufa9	ENSMUSG00000000399	122	157	150	126	118	121	116
Egfl6	ENSMUSG00000000402	0	0	0	0	0	0	0
Lck	ENSMUSG00000000409	0	0	1	0	3	0	4
Tssk3	ENSMUSG00000000411	0	0	0	0	0	0	0
Cttnbp2	ENSMUSG00000000416	0.561909	0.692681	0.043042	0.809661	0	0	0.054405
Galnt1	ENSMUSG00000000420	53	65	88	82	73	53	94
Myf5	ENSMUSG00000000435	0	0	0	0	0	0	0
Mkrn2	ENSMUSG00000000439	5	7	22	3	5	7	10
Pparg	ENSMUSG00000000440	0.094514	0	0	0	0	0	0
Raf1	ENSMUSG00000000441	21	17	32	36	33	4	29
Septin1	ENSMUSG00000000486	13	13	24	19	19	8	12
Pdgfb	ENSMUSG00000000489	31	23	33	46	38	33	21
Acvrl1	ENSMUSG00000000530	15	9	24	13	14	13	6
Tamalin	ENSMUSG00000000531	0	0.430196	0	0	0	0	0
Acvr1b	ENSMUSG00000000532	2	1	2	1	1	2	2
Tom1l2	ENSMUSG00000000538	2	0.809626	0.609566	4	1	2	2
Gpa33	ENSMUSG00000000544	0	0.353902	0	0	0	0	0
Zfp385a	ENSMUSG00000000552	9	13	19	10	13	9	7
Itga5	ENSMUSG00000000555	0.505172	0.780938	2	1	1	2	0.21185
Gabra2	ENSMUSG00000000560	0.066082	0.148416	0.144438	0.04358	0	0.155933	0.137166
Wdr77	ENSMUSG00000000561	7	7	29	21	13	11	7
Adora3	ENSMUSG00000000562	27	15	86	50	29	25	26
Atp5pb	ENSMUSG00000000563	193	198	248	134	178	171	134
Sox9	ENSMUSG00000000567	0.140893	0.551214	0	0	1	0	0.072837
Hnrnpd	ENSMUSG00000000568	14	20	60	26	37	13	21
Dynlt1c	ENSMUSG00000000579	110	146	106	110	159	169	127
C1d	ENSMUSG00000000581	195	147	163	147	113	119	137
Gm2a	ENSMUSG00000000594	20	18	62	26	24	17	15
Krit1	ENSMUSG00000000600	15	11	23	21	13	12	13
Clcn4	ENSMUSG00000000605	14	16	32	21	18	12	13
Vmn2r88	ENSMUSG00000000606	0	0	0	0	0	0	0
Grm6	ENSMUSG00000000617	0	0	0	0	0	0	0
Sema4f	ENSMUSG00000000627	0	0	0	0	0	0	0
Hk2	ENSMUSG00000000628	39	35	18	65	48	52	44
Myo18a	ENSMUSG00000000631	2	5	6	8	7	4	3
Sez6	ENSMUSG00000000632	0	0.344804	0	0	0	0	0.205397
Haao	ENSMUSG00000000673	45	57	116.719	57	35	38	35
Cd52	ENSMUSG00000000682	2811	2344	1532	2045	2150	3381	2774
Abhd15	ENSMUSG00000000686	7	8	24	8	9	10	5
Hoxb6	ENSMUSG00000000690	0	0	0	0	0	0	0
Loxl3	ENSMUSG00000000693	2	3	5	0.882833	5	3	2
Tcl1b5	ENSMUSG00000000701	0	0	0	0	0	0	0
Btn1a1	ENSMUSG00000000706	0	0	0	0	0	0	0
Kat2b	ENSMUSG00000000708	2	10	8	10	10	6	4
Rab5b	ENSMUSG00000000711	3	2	18	9	6	3	4
Cryba1	ENSMUSG00000000724	0	1	2	0.714678	5	4	0.176332
Dnmt3l	ENSMUSG00000000730	0	0	0	0	0	0	0
Aire	ENSMUSG00000000731	0	0	0	0	0	0	0
Icosl	ENSMUSG00000000732	9	3	36	19	9	6	9
Spg7	ENSMUSG00000000738	12	38	15	36	36	29	36
Sult5a1	ENSMUSG00000000739	0.462972	0	0	0.053328	0	0.060422	0
Rpl13	ENSMUSG00000000740	1768	1616	1336	1605	1469	1546	1599
Chmp1a	ENSMUSG00000000743	16	19	50	36	27	14	10
Rpa1	ENSMUSG00000000751	23	10	17	12	14	15	17
Serpinf1	ENSMUSG00000000753	69	81	91	68	87	64	34
Tubgcp3	ENSMUSG00000000759	3	2	11	2	5	3	4
Oprm1	ENSMUSG00000000766	0	0.295135	0.908888	0	0.219722	0	0
Polr3d	ENSMUSG00000000776	30	10	4	7	65	15	22
Tcf7	ENSMUSG00000000782	0	0	0	0.196299	0.473605	0	0
Ddx3x	ENSMUSG00000000787	29	19	38	39	36	18	17
Il12rb1	ENSMUSG00000000791	0	0	0.115484	0	0.146746	0	0
Slc5a5	ENSMUSG00000000792	0	0	0	0	0	0.122261	0
Kcnn3	ENSMUSG00000000794	0	0	0	0	0	0	0
Usp32	ENSMUSG00000000804	1	2	3	2	3	4	2
Car4	ENSMUSG00000000805	0	0	0	0	0	0	0
Txnrd3	ENSMUSG00000000811	0.723559	2	3	2	1	0.122391	0.484394
Fasl	ENSMUSG00000000817	0	0	0.542967	0	1	0	0
Zfp512b	ENSMUSG00000000823	0.77832	0.686249	2	1	2	0.664275	2
Dnajc5	ENSMUSG00000000826	5	4	15	5	11	11	21
Tpd52l2	ENSMUSG00000000827	114	124	136	136	143	87	93
Fmr1	ENSMUSG00000000838	15	14	26	19	19	12	16
Bcl11a	ENSMUSG00000000861	0.073466	0.633694	0	0	0.192346	0.019831	0
Il4	ENSMUSG00000000869	0	0	0	1	0	0	0
Pxmp4	ENSMUSG00000000876	15	15	12	11	12	17	9
Dlg3	ENSMUSG00000000881	0.56303	1	4	2	1	0.720777	0.696502
Gnb1l	ENSMUSG00000000884	3	6	6	8	8	0.508755	2
Dbh	ENSMUSG00000000889	0	0	0	0	0	0	0
Mmp11	ENSMUSG00000000901	2	2	3	2	0.453444	2	0.539867
Smarcb1	ENSMUSG00000000902	23	15	45	22	33	19	21
Vpreb3	ENSMUSG00000000903	0	0	0.387313	0	0	0	0
Hip1r	ENSMUSG00000000915	0	0.04364	0.343437	0.644609	0	0.170185	0
Nsun5	ENSMUSG00000000916	10	7	11	11	8	8	7
Top1mt	ENSMUSG00000000934	5	11	7	4	5	7	2
Hoxa10	ENSMUSG00000000938	0	0	0	0	0	0	0
Hoxa4	ENSMUSG00000000942	0	0	0	0	0	0	0
Gm38393	ENSMUSG00000000948	0.055661	0.073577	0.03243	0.037078	0.035594	0.129888	0
Mmp14	ENSMUSG00000000957	2	4	15	7	9	4	4
Slc7a7	ENSMUSG00000000958	28	25	74	42	28	25	23
Oxa1l	ENSMUSG00000000959	22	21	48	24	27	30	16
Heatr6	ENSMUSG00000000976	22	12	23	10	32	12	15
Ccl3	ENSMUSG00000000982	190	277	90	182	217	229	184
Wfdc18	ENSMUSG00000000983	0	0	0	0	4	3	0
Icam4	ENSMUSG00000001014	0	1	0	0	0.407011	0	0.936995
Ilf2	ENSMUSG00000001016	19	28	49	28	24	21	15
Chtop	ENSMUSG00000001017	11	7	27	20	22	16	14
Snapin	ENSMUSG00000001018	59	89	143	101	76	53	50
S100a4	ENSMUSG00000001020	1	5	2	4	7	8	0
S100a3	ENSMUSG00000001021	0	0	0	0	5	0	0
S100a5	ENSMUSG00000001023	0	0	0	0	0	0	0
S100a6	ENSMUSG00000001025	4	15	6	4	5	7	11
Scn4a	ENSMUSG00000001027	0.02662	0	0	0	0	0	0
Icam2	ENSMUSG00000001029	6	7	10	5	9	14	4
Mapk7	ENSMUSG00000001034	2	2	15	3	3	7	2
Epn2	ENSMUSG00000001036	5	6	7	2	2	6	6
B9d1	ENSMUSG00000001039	10	3	1	3	4	4	1
Sec24b	ENSMUSG00000001052	6	6	15	15	9	6	10
N4bp3	ENSMUSG00000001053	1	0	3	0	2	0	0
Rmnd5b	ENSMUSG00000001054	15	18	51	30	16	13	5
Nhp2	ENSMUSG00000001056	93	119	80	84	76	135	115
Vps9d1	ENSMUSG00000001062	12	8	20	13	12	17	13
Zfp276	ENSMUSG00000001065	3	2	1	4	2	3	0.720516
C1ql4	ENSMUSG00000001076	0	0	0	0	0	0	0
Mfsd10	ENSMUSG00000001082	40	28	82	42	41	50	35
Luzp1	ENSMUSG00000001089	121	48	90	62	45	66	28
Slc13a2	ENSMUSG00000001095	0	0	0.673096	0	0	0	0
Kctd10	ENSMUSG00000001098	0.51399	2	6	2	2	3	0.363405
Poldip2	ENSMUSG00000001100	27	18	36	23	14	17	6
Sebox	ENSMUSG00000001103	0.879198	0	0	0	0.1735	0	0
Ift20	ENSMUSG00000001105	187	189	118	139	158	156	131
Col6a1	ENSMUSG00000001119	0	0.054153	0	0	0	0	0
Pcbp3	ENSMUSG00000001120	2	1	3	6	9	2	2
Lgals9	ENSMUSG00000001123	296	230	521	261	217	233	166
Araf	ENSMUSG00000001127	37	50	36	31	29	23	21
Cfp	ENSMUSG00000001128	0.235069	3	6	0.672091	15	2	0
Timp1	ENSMUSG00000001131	0	0	0	0	0	0	0
Uxt	ENSMUSG00000001134	38	50	29	51	44	37	60
Cnnm3	ENSMUSG00000001138	0.823316	1	2	0.933286	4	0.543707	2
Lman2l	ENSMUSG00000001143	15	18	31	12	13	21	12
Mcm3ap	ENSMUSG00000001150	10	6	11	16	16	23	11
Pcnt	ENSMUSG00000001151	5	3	4	2	4	5	2
Ftcd	ENSMUSG00000001155	0	0	0	0	0	0	0
Mxd1	ENSMUSG00000001156	0.812615	2	4	4	1	2	3
Gmcl1	ENSMUSG00000001157	2	4	13.2408	10	4	4	2
Snrnp27	ENSMUSG00000001158	136	148	71	177	215	196	180
Oas1c	ENSMUSG00000001166	0.636044	1	2	1	1	0	0.244542
Oas1h	ENSMUSG00000001168	0	0	0	0	0	0	0
Ocrl	ENSMUSG00000001173	4	2	3	4	3	2	3
Calm1	ENSMUSG00000001175	2006	2059	1191	1607	1673	1795	2265
Agpat3	ENSMUSG00000001211	48	35	109	48	59	39	24
Slc26a3	ENSMUSG00000001225	0	0	0	0	0	0	0
Sema6b	ENSMUSG00000001227	0	0.513437	0	0	0	0.137365	0.103574
Uhrf1	ENSMUSG00000001228	0.104508	0	1	0	0.071453	1	0.088798
Dpp9	ENSMUSG00000001229	2	1	2	2	2	2	2
Ramp2	ENSMUSG00000001240	18	7	10	6	11	16	0.887779
Lsr	ENSMUSG00000001247	0	0.123256	0	0	0.704112	0.267405	0.170023
Gramd1a	ENSMUSG00000001248	69	44	77	86	86	55	62
Hpn	ENSMUSG00000001249	12	7	13	10	12	4	0.656709
Gabrg1	ENSMUSG00000001260	0	0	0	0	0	0.03946	0
Ckb	ENSMUSG00000001270	257	290	815	341	287	286	246
Sp1	ENSMUSG00000001280	3	0.938365	5	4	4	2	2
Itgb7	ENSMUSG00000001281	2	0	0	2	0	3	0
Myg1	ENSMUSG00000001285	34	39	42	36	19	26	20
Rarg	ENSMUSG00000001288	0.143671	0.359249	0.874784	0.317374	0.698581	2	1
Pfdn5	ENSMUSG00000001289	361	257	212	365	394	333	402
Efnb2	ENSMUSG00000001300	0	0	0	0	0.08386	0.051671	0
Rrp15	ENSMUSG00000001305	31	39	35	39	35	31	19
Rnd2	ENSMUSG00000001313	0.651691	2	5	3	4	0.561123	0.269224
Srr	ENSMUSG00000001323	3	5	3	4	2	2	0.862476
Sync	ENSMUSG00000001333	0	0	0	0.44566	0.111822	0.069852	0
Fndc5	ENSMUSG00000001334	0.064181	0.398437	0.915	0	0.979553	0.218995	0.434708
Acp5	ENSMUSG00000001348	0.451684	0	0	0	0	0.125535	0
Cnn1	ENSMUSG00000001349	0	0	0	0	0	0	0
Fbxo9	ENSMUSG00000001366	8	13	23	20	9	13	9
Vps50	ENSMUSG00000001376	17	14	24	11	16	8	16
Hars	ENSMUSG00000001380	19	20	29	18	25	9	35
Zmat2	ENSMUSG00000001383	29	41	20	28	26	31	46
Ube2c	ENSMUSG00000001403	5	10	21	2	11	4	1
Smg5	ENSMUSG00000001415	4	6	5	1	2	2	4
Cct3	ENSMUSG00000001416	66	65	123	78	95	84	79
Glmp	ENSMUSG00000001418	269	163	646	211	191	226	145
Mef2d	ENSMUSG00000001419	3	3	4	5	5	3	3
Tmem79	ENSMUSG00000001420	2	0	0	0	3	4	1
Snd1	ENSMUSG00000001424	15	5	7	19	12	17	23
Col18a1	ENSMUSG00000001435	0	0	0.420189	0	0	0	0
Slc19a1	ENSMUSG00000001436	5	4	16	5	7	10	2
Kpnb1	ENSMUSG00000001440	6	6	11	12	8	7	6
Npepps	ENSMUSG00000001441	17	14	4	21	37	21	27
Tbx21	ENSMUSG00000001444	0	0	0	0	0	0	0.41833
Mrpl10	ENSMUSG00000001445	22	20	36	24	14	15	10
Cyp51	ENSMUSG00000001467	12	12	16	17	16	14	14
Tcf25	ENSMUSG00000001472	24	37	30	46	43	42	34
Tubb6	ENSMUSG00000001473	8	5	29	11	12	6	3
Def8	ENSMUSG00000001482	2	1	10	2	2	0.51717	0.557355
Meox1	ENSMUSG00000001493	0.168624	1	2	1	0.116227	0.071642	0.141557
Sost	ENSMUSG00000001494	0	0	0	0	0	0	0
Nkx2-1	ENSMUSG00000001496	0	0	0	0	0	0	0
Pax9	ENSMUSG00000001497	0.036334	0.046156	0	0	0	0	0
Irx2	ENSMUSG00000001504	0	0	0	0	0	0	0
Col1a1	ENSMUSG00000001506	0	0	0	0	0	0	0
Itga3	ENSMUSG00000001507	0	0.048096	0	0	0	0	0
Sgca	ENSMUSG00000001508	0	0	0	0	0	0	0
Dlx3	ENSMUSG00000001510	0	0	0	0	0	0	0
Foxm1	ENSMUSG00000001517	0.18237	0.360196	0.477764	0	0.301666	0.062213	0.061652
Itfg2	ENSMUSG00000001518	3	4	8	6	14	3	3
Nrip2	ENSMUSG00000001520	0.41573	1	0.527243	0.195014	0.906377	0.07947	0
Tulp3	ENSMUSG00000001521	0.459275	0.903415	0.178543	2	2	2	0.486035
Gtf2h4	ENSMUSG00000001524	7	10	18	4	10	4	3
Tubb5	ENSMUSG00000001525	37	33	53	46	48	44	34
Ell2	ENSMUSG00000001542	7	0.870781	4	2	8	0.898259	4
Jup	ENSMUSG00000001552	2	3	5	1	5	2	4
Fkbp10	ENSMUSG00000001555	0	0	0	0	0	0	0
Klhl10	ENSMUSG00000001558	0.150015	0	0	0	0.409562	0	0
Mnx1	ENSMUSG00000001566	0	0	0	0	0	0	0
Nom1	ENSMUSG00000001569	2	1	2	0.7499	3	0.706302	2
Ergic1	ENSMUSG00000001576	49	21	55	32	30	18	17
Tnk1	ENSMUSG00000001583	0	0	0	0	0.165885	0	0
Acap1	ENSMUSG00000001588	0	0	0	0	0.555719	0	0
Tcea3	ENSMUSG00000001604	0.769926	0.710278	2	2	0.522713	1	0.660311
Csn3	ENSMUSG00000001622	0	0	0	0	0	0	0
Ifrd1	ENSMUSG00000001627	36	46	61	38	35	22	52
Stk38l	ENSMUSG00000001630	4	2	5	6	6	3	6
Brpf1	ENSMUSG00000001632	4	3	6	6	4	3	4
Akr1b3	ENSMUSG00000001642	94	84	119	98	71	75	67
Hoxc13	ENSMUSG00000001655	0	0	0	0	0	0	0
Hoxc11	ENSMUSG00000001656	0	0	0	0	0	0	0
Hoxc8	ENSMUSG00000001657	0	0	0	0	0	0	0
Hoxc6	ENSMUSG00000001661	0	0	0	0	0	0	0
Gstt1	ENSMUSG00000001663	4	5	4	1	5	0.731309	0.718831
Gstt3	ENSMUSG00000001665	0.959584	4	14	2	2	0.488382	2
Ddt	ENSMUSG00000001666	54	77	55	96	108	60	76
Tat	ENSMUSG00000001670	0	0	0	0	0	0	0
Marveld3	ENSMUSG00000001672	0.066956	0	0	0.320107	0	0.169964	0
Ddx18	ENSMUSG00000001674	114	147	37	103	185	128	136
Ubl3	ENSMUSG00000001687	41	36	137.623	67	56	41	38
Gramd3	ENSMUSG00000001700	0.742411	0.72836	0.071952	3	2	2	0.197521
Eef1e1	ENSMUSG00000001707	16	24	22	20	21	15	24
Akt1	ENSMUSG00000001729	15	14	61	20	15	15	10
Cldn15	ENSMUSG00000001739	0	0	0	0	0	0	0
Il16	ENSMUSG00000001741	11	19	47	29	25	23	22
Tcirg1	ENSMUSG00000001750	38	44	76	71	48	49	43
Naglu	ENSMUSG00000001751	22	14	53	18	19	22	14
Coasy	ENSMUSG00000001755	12	4	31	13	10	11	8
Smo	ENSMUSG00000001761	2	1	5	4	3	4	0.444049
Tspan33	ENSMUSG00000001763	7	9	19	7	11	4	2
Crnkl1	ENSMUSG00000001767	19	9	7	18	10	17	27
Rin2	ENSMUSG00000001768	23	21	121	61	51	19	30
Folh1	ENSMUSG00000001773	0	0.481257	0	0	1	0	0
Chordc1	ENSMUSG00000001774	55	34	41	39	38	30	40
Rtcb	ENSMUSG00000001783	48	34	115	52	48	45	33
Pwp1	ENSMUSG00000001785	7	7	25	8	7	6	6
Fbxo7	ENSMUSG00000001786	18	29	44	12	19	11	28
Capns1	ENSMUSG00000001794	35	38	29	71	46	50	25
Lrp3	ENSMUSG00000001802	0	0	0.107861	0	0	0	0
Dsg4	ENSMUSG00000001804	0	0	0	0	0	0	0
Evx2	ENSMUSG00000001815	0	0	0	0	0	0	0
Hoxd13	ENSMUSG00000001819	0	0	0	0	0	0	0
Hoxd12	ENSMUSG00000001823	0	0	0	0	0	0	0
Folr1	ENSMUSG00000001827	0	0	0	2	0	0	6
Clpb	ENSMUSG00000001829	2	5	27	4	6	2	2
Septin7	ENSMUSG00000001833	94	118	145	101	94	84	95
Zdhhc4	ENSMUSG00000001844	24	12	52	37	28	25	12
Rac1	ENSMUSG00000001847	168	141	420	255	195	188	121
Nup214	ENSMUSG00000001855	71	72	62	95	73	65	72
Aif1l	ENSMUSG00000001864	0.495021	0	0	0	0	0.532674	0
Cpa3	ENSMUSG00000001865	0	0	0	0	0	0	0
Ltbp1	ENSMUSG00000001870	0	0	0.607741	0.78614	0.996687	0	0
Ugp2	ENSMUSG00000001891	12	9	20	19	18	15	12
Kcnh6	ENSMUSG00000001901	0.182402	0	0.529954	0	0	0.067103	0
Trmt1	ENSMUSG00000001909	52	40	36	47	48	41	34
Nacc1	ENSMUSG00000001910	0.319802	0	0.399091	3	0.056065	2	3
Nfix	ENSMUSG00000001911	25	35	23	41	52	50	35
Slc1a5	ENSMUSG00000001918	3	4	4	4	5	2	2
Uba1	ENSMUSG00000001924	13	10	29	23	16	13	10
Vwf	ENSMUSG00000001930	0	3	0.396327	0.10483	0	0	0
Siae	ENSMUSG00000001942	9	5	10	5	3	2	2
Vsig2	ENSMUSG00000001943	0	0	0	0	0	0	0
Esam	ENSMUSG00000001946	0	0	0	0	0	0	0
Spa17	ENSMUSG00000001948	0	5	1	4	4	11	10
Fam50a	ENSMUSG00000001962	53	55	74	48	62	48	45
Emd	ENSMUSG00000001964	16	19	12	19	44	30	32
Taco1	ENSMUSG00000001983	6	2	8	3	6	5	9
Grik3	ENSMUSG00000001985	0	0	0	0	0	0	0
Gria3	ENSMUSG00000001986	0.026092	0	0	0	0.058029	0	0
Npas1	ENSMUSG00000001988	0	0	0	0	0	0	0
Sipa1l2	ENSMUSG00000001995	7	4	5	7	8	7	4
Ap4e1	ENSMUSG00000001998	1	2	3	2	2	1	4
Blvra	ENSMUSG00000001999	65	86	103	88	100	64	68
Pdzd4	ENSMUSG00000002006	0	0.130883	0.057651	0	0.145416	0.178786	0
Srpk3	ENSMUSG00000002007	8	15	22	12	11	8	7
Idh3g	ENSMUSG00000002010	155	192	197	196	148	121	109
Pnck	ENSMUSG00000002012	2	3	3	1	1	0.228048	0.449626
Ssr4	ENSMUSG00000002014	574	557	488	559	528	600	621
Bcap31	ENSMUSG00000002015	490	507	570	438	471	372	364
Fam98a	ENSMUSG00000002017	15	20	8	6	9	17	15
Ltbp2	ENSMUSG00000002020	0	0	0	0	0	0	0
Kmt2a	ENSMUSG00000002028	2	1	3	2	3	3	2
Ift46	ENSMUSG00000002031	19	46	112.297	25	22	20	15
Tmem25	ENSMUSG00000002032	0	0	0	0	0.80357	0	0
Cd3g	ENSMUSG00000002033	0	0	0	0	7	2	0
Trappc6a	ENSMUSG00000002043	64	70	71	78	67	67	60
Supt6	ENSMUSG00000002052	3	3	3	3	4	3	3
Spag5	ENSMUSG00000002055	0.593657	0	0.914454	0	1	2	0
Foxn1	ENSMUSG00000002057	0	0	0	0	0	0	0
Unc119	ENSMUSG00000002058	91	63	181	94	137	62	55
Rab34	ENSMUSG00000002059	10	3	7	7	7	3	7
Sdf2	ENSMUSG00000002064	95	80	99	69	74	67	62
Ccne1	ENSMUSG00000002068	0.433459	0	2	0	1	0.07344	0
Hsf2bp	ENSMUSG00000002076	0.203975	0.674891	0.445417	0.77633	0.929658	0	0
Bbc3	ENSMUSG00000002083	2	3	6	3	3	3	0.62922
Mybpc3	ENSMUSG00000002100	0	0	0	0.067712	0.064415	0	0
Psmc3	ENSMUSG00000002102	114	121	186	138	91	95	101
Acp2	ENSMUSG00000002103	23	20	84	29	31	22	17
Rapsn	ENSMUSG00000002104	55	42	61	49	46	41	71
Slc39a13	ENSMUSG00000002105	4	3	20	7	7	3	2
Celf2	ENSMUSG00000002107	42	39	105	54	43	32	35
Nr1h3	ENSMUSG00000002108	0.758126	1	3	0	0.393581	0	0
Ddb2	ENSMUSG00000002109	4	3	9	8	2	0.724975	4
Spi1	ENSMUSG00000002111	278	305	479	323	336	252	259
Sf3a1	ENSMUSG00000002129	7	5	14	3	10	4	6
Stat6	ENSMUSG00000002147	13	14	12	14	18	27	17
Clgn	ENSMUSG00000002190	3	6	5	6	5	5	5
Napsa	ENSMUSG00000002204	0	0	0	0	0	0.594584	0
Vrk3	ENSMUSG00000002205	30	18	31	19	17	15	14
Smg9	ENSMUSG00000002210	4	6	13	7	7	6	7
Paxip1	ENSMUSG00000002221	8	2	0.967929	4	0.879698	0.643632	0.750623
Rmnd5a	ENSMUSG00000002222	0.740334	1	2	2	2	0.797425	0.948052
Mov10	ENSMUSG00000002227	8	4	7	6	7	4	10
Ppm1j	ENSMUSG00000002228	0.239872	0	2	0	0	0.103511	0
Rhoc	ENSMUSG00000002233	30	17	75	37	29	13	12
Prr27	ENSMUSG00000002240	0	0	0	0	0	0	0
Tead3	ENSMUSG00000002249	0	0	0	0	0	0	0
Ppard	ENSMUSG00000002250	6	3	2	2	5	3	4
Def6	ENSMUSG00000002257	1	4	13	16	6	9	1
Peg3	ENSMUSG00000002265	0.125697	0.060306	0.017169	0.021758	0.548348	0.026118	0
Zim1	ENSMUSG00000002266	0	0	0	0	0.020371	0	0
Metrn	ENSMUSG00000002274	2	3	11	3	4	0.629676	4
Lmf1	ENSMUSG00000002279	16	12	47	11	21	11	7
Ciao3	ENSMUSG00000002280	5	8	7	9	14	9	9
Angptl4	ENSMUSG00000002289	0	0	0	0	0	0	0
Dbf4	ENSMUSG00000002297	4	5	8	2	7	3	2
Daxx	ENSMUSG00000002307	4	7	15	13	6	9	15
Cd320	ENSMUSG00000002308	23	11	33	14	23	19	23
Ipo4	ENSMUSG00000002319	12	8	19	24	33	19	12
Tm9sf1	ENSMUSG00000002320	22	30	67	34	19	16	20
Rec8	ENSMUSG00000002324	0	0	0	0	0	0	0
Irf9	ENSMUSG00000002325	36	26	72	34	28	20	15
Gmpr2	ENSMUSG00000002326	67	55	89	68	64	44	40
Mdp1	ENSMUSG00000002329	27	41	66	51	40	26	28
Dhrs1	ENSMUSG00000002332	36	33	56	25	49	27	27
Ncan	ENSMUSG00000002341	0	0	0	0	0.096291	0	0
Tmem161a	ENSMUSG00000002342	2	4	9	12	6	5	2
Armc6	ENSMUSG00000002343	2	0.740417	0.537822	4	1	4	2
Borcs8	ENSMUSG00000002345	21	24	20	23	23	14	23
Slc25a42	ENSMUSG00000002346	0.449274	0.456919	0.316632	0.530554	0.6082	0.454748	0.33509
Snx9	ENSMUSG00000002365	7	12	24	14	11	7	7
Ranbp3	ENSMUSG00000002372	9	7	48	13	14	12	8
Ndufa11	ENSMUSG00000002379	459	445	216	402	365	487	465
Bmp8b	ENSMUSG00000002384	0	0	0	0	0	0	0
Nr2f6	ENSMUSG00000002393	26	5	12	8	17	5	8
Use1	ENSMUSG00000002395	119	155	167	137	176	162	140
Ocel1	ENSMUSG00000002396	1	5	4	0.510101	2	5	1
Dyrk1b	ENSMUSG00000002409	0.191756	0.369647	0.239738	0.775881	0.303271	0.0736	0.307082
Braf	ENSMUSG00000002413	0.876281	1	5	2	2	2	0.926716
Ndufb2	ENSMUSG00000002416	289	314	147	210	308	408	270
Hltf	ENSMUSG00000002428	68	53	28	35	57	52	70
Prpf6	ENSMUSG00000002455	93	69	19	75	82	83	56
Rgs19	ENSMUSG00000002458	214	219	380	243	273	187	189
Rgs20	ENSMUSG00000002459	0	2	3	0.116363	0.907516	0	0.423492
Abhd3	ENSMUSG00000002475	0.323924	3	0.527135	4	3	0.75411	0.268009
Snrpd1	ENSMUSG00000002477	84	107	41	94	126	107	101
Tchp	ENSMUSG00000002486	25	23	12	19	25	19	23
Tiam1	ENSMUSG00000002489	14	3	0.741752	0.819191	4	0.114796	0.056257
Tsc2	ENSMUSG00000002496	39	54	10	23	11	20	12
Rpl3l	ENSMUSG00000002500	0	0	0	0	0	0	0
Slc9a3r2	ENSMUSG00000002504	2	0.855432	0	3	3	2	3
Puf60	ENSMUSG00000002524	39	39	104	59	51	54	26
Golga2	ENSMUSG00000002546	1	9	4	4	4	7	5
Uck1	ENSMUSG00000002550	15	15	41	38	14	9	8
Scin	ENSMUSG00000002565	0	0	0	0	0	0	0
Ikzf4	ENSMUSG00000002578	0	0.118551	0	0	0.173365	0	0
Mien1	ENSMUSG00000002580	199	205	137	209	165	179	216
Pon1	ENSMUSG00000002588	0	0	0	0	0.886036	0	0
Axl	ENSMUSG00000002602	11	4	20	10	11	9	6
Tgfb1	ENSMUSG00000002603	10	6	45	31	42	7	9
Ccdc97	ENSMUSG00000002608	4	3	7	8	5	8	7
Zfp40	ENSMUSG00000002617	17	14	13	11	10	15	8
Akap8l	ENSMUSG00000002625	81	48	51	41	79	46	39
Shh	ENSMUSG00000002633	0	0	0	0	0	0	0
Pdcd2l	ENSMUSG00000002635	65	63	93	67	70	65	78
Gtf2f1	ENSMUSG00000002658	27	23	64	32	19	29	20
Clpp	ENSMUSG00000002660	110	125	97	160	148	108	139
Alkbh7	ENSMUSG00000002661	65	63	30	50	56	63	33
Pspn	ENSMUSG00000002664	0	0	0	0	0	0	0
Dennd1c	ENSMUSG00000002668	26	18	36	22	24	20	17
Med6	ENSMUSG00000002679	71	74	46	61	64	77	75
Prkd1	ENSMUSG00000002688	0.041356	0.205474	0.681245	0	0.112468	0	0.069493
Lcp2	ENSMUSG00000002699	44	40	158	92	57	39	43
Cse1l	ENSMUSG00000002718	9	10	32	11	7	7	9
Naa20	ENSMUSG00000002728	149	215	186	169	207	174	154
Prkra	ENSMUSG00000002731	11	13	21	7	11	8	3
Fkbp7	ENSMUSG00000002732	81	117	70	94	75	72	64
Plekha3	ENSMUSG00000002733	23	19	16	12	25	23	22
Ykt6	ENSMUSG00000002741	8	6	7	8	8	5	4
Baz1b	ENSMUSG00000002748	6	4	8	5	9	5	5
Pex6	ENSMUSG00000002763	4	4	3	6	3	4	0.369141
Mrpl2	ENSMUSG00000002767	68	123	64	71	77	69	52
Mea1	ENSMUSG00000002768	137	112	110	110	134	113	79
Gnmt	ENSMUSG00000002769	1	0	0	0	0	0	0.909271
Grin2d	ENSMUSG00000002771	0.358315	0.202141	0.065512	0.409566	0.370052	0.332856	0.078888
Kdelr1	ENSMUSG00000002778	12	17	39	19	24	12	26
Tmem143	ENSMUSG00000002781	3	5	4	3	5	8	4
Pdxk-ps	ENSMUSG00000002791	0	0	0	0	0	0	0
Ggct	ENSMUSG00000002797	4	17	16	3	9	9	9
Jag2	ENSMUSG00000002799	0.735737	0	2	2	0.387151	0.401407	0.666101
Btbd6	ENSMUSG00000002803	4	6	17	9	3	4	4
Nudt14	ENSMUSG00000002804	77	78	74	64	41	44	39
Epdr1	ENSMUSG00000002808	0	0.374392	0	0.085098	0.414083	0	0
Flii	ENSMUSG00000002812	38	33	30	52	63	20	41
Top3a	ENSMUSG00000002814	1	3	8	2	2	0.507641	1
Atg4d	ENSMUSG00000002820	0.667659	7	35	15	5	3	0.750078
Qtrt1	ENSMUSG00000002825	11	34	29	30	24	24	18
Plin4	ENSMUSG00000002831	0	0	0	0	0	0	0
Hdgfl2	ENSMUSG00000002833	10	7	10	17	26	14	42
Chaf1a	ENSMUSG00000002835	0.076916	0	0.518616	0	0.563458	0.064168	0
Adprh	ENSMUSG00000002844	18	20	54	16	22	17	18
Tmem39a	ENSMUSG00000002845	22	8	35	10	4	22	5
Timmdc1	ENSMUSG00000002846	9	4	4	7	5	4	6
Pla1a	ENSMUSG00000002847	0	0	0	0	0	0.078062	0
Mcm2	ENSMUSG00000002870	0.444134	1	5	1	2	2	0.942941
Tpra1	ENSMUSG00000002871	35	31	106	48	42	22	17
Nab1	ENSMUSG00000002881	13	6	11	7	4	3	2
Adgre5	ENSMUSG00000002885	0.68882	1	3	1	2	0.5376	2
Il17ra	ENSMUSG00000002897	14	8	14	13	13	9	13
Lamb1	ENSMUSG00000002900	0	0	0	0	0.120887	0.025388	0
Kcnn1	ENSMUSG00000002908	0	0	0.050778	0	0	0.16335	0
Arrdc2	ENSMUSG00000002910	5	2	8	12	8	7	2
Ppp1r17	ENSMUSG00000002930	0	0	0	0	0	0.062892	0
Cd36	ENSMUSG00000002944	0.882077	4	63	5	17	4	11
Map2k7	ENSMUSG00000002948	10	13	7	3	21	14	15
Timm44	ENSMUSG00000002949	19	23	25	34	38	20	51
Ap2a2	ENSMUSG00000002957	11	10	6	12	11	10	11
Pnkp	ENSMUSG00000002963	21	22	33	22	18	9	23
Med25	ENSMUSG00000002968	10	8	18	4	8	13	4
Bcam	ENSMUSG00000002980	0	0	0	0	0	0	0
Clptm1	ENSMUSG00000002981	6	7	60	21	13	10	8
Relb	ENSMUSG00000002983	6	5	24	12	13	6	6
Tomm40	ENSMUSG00000002984	10	9	34	16	11	11	17
Apoe	ENSMUSG00000002985	7162	4823	9776	6718	12226	8828	6543
Apoc2	ENSMUSG00000002992	0	5	0	6	4	23	10
Hbp1	ENSMUSG00000002996	65	89	121	57	58	51	67
Prkar2b	ENSMUSG00000002997	0	0.103169	0.412495	1	0.825234	0	0.531443
Cdkn1b	ENSMUSG00000003031	4	4	3	3	3	4	2
Klf4	ENSMUSG00000003032	0	0.419721	0.523586	0.386233	0.90466	0.945559	0.105546
Ap1m1	ENSMUSG00000003033	27	21	59	29	27	17	19
Rab8a	ENSMUSG00000003037	73	74	55	75	85	80	66
Hmgn2	ENSMUSG00000003038	249	233	328	231	273	202	193
Fam32a	ENSMUSG00000003039	32	40	52	42	39	28	27
Elf3	ENSMUSG00000003051	0	0	0	0	0	0	0
Cyp2c29	ENSMUSG00000003053	0	0	0	0	0	0	0
Stard3nl	ENSMUSG00000003062	200	235	304	230	146	152	150
Stk11	ENSMUSG00000003068	15	9	12	19	29	22	8
Efna2	ENSMUSG00000003070	0	0	0	0	0.151982	0	0
Atp5d	ENSMUSG00000003072	188	163	171	181	174	176	136
Ppp5c	ENSMUSG00000003099	19	13	66	35	29	10	14
Cdk12	ENSMUSG00000003119	4	4	5	4	8	5	6
Lipe	ENSMUSG00000003123	3	2	2	3	2	4	3
Pafah1b2	ENSMUSG00000003131	31	20	24	15	35	21	13
Tbc1d8	ENSMUSG00000003134	16	12	7	5	5	13	10
Cnot11	ENSMUSG00000003135	2	6	9	4	4	4	2
Slc2a3	ENSMUSG00000003153	0.262375	0.13141	1	0.726506	0.62209	1	0.69337
Foxj2	ENSMUSG00000003154	5	4	5	6	5	4	4
Sri	ENSMUSG00000003161	288	371	239	324	354	284	303
Dgcr2	ENSMUSG00000003166	6	5	9	11	7	2	2
Irf3	ENSMUSG00000003184	81	89	77	79	85	53	52
Bcl2l12	ENSMUSG00000003190	12	23	15	14	13	16	24
Zfp959	ENSMUSG00000003198	6	10	20	5	15	5	7
Mpnd	ENSMUSG00000003199	16	19	37	20	26	21	8
Sh3gl1	ENSMUSG00000003200	22	14	70	21	32	18	16
Ebi3	ENSMUSG00000003206	81	94	148	104	93	71	70
Yju2	ENSMUSG00000003208	9	5	11	10	10	5	5
Ranbp2	ENSMUSG00000003226	4	4	11	6	6	4	4
Edar	ENSMUSG00000003227	0	0	0	0	0	0	0
Grk5	ENSMUSG00000003228	0.284124	0.026891	0	0	0.029485	0.073207	0.074015
Dvl3	ENSMUSG00000003233	2	2	4	2	2	0.573066	2
Abcf3	ENSMUSG00000003234	23	18	54	22	12	25	27
Eif2b5	ENSMUSG00000003235	5	5	22	22	19	11	4
Cyth2	ENSMUSG00000003269	34	45	77	47	53	39	34
Sult2b1	ENSMUSG00000003271	0.590576	0	5	0	4	0.896084	3
Car11	ENSMUSG00000003273	1	0	2	2	0	16	9
Dlgap1	ENSMUSG00000003279	0.11592	0.406425	3	1	0.780428	0	0.134534
Plag1	ENSMUSG00000003282	0.409237	2	0.026899	0.130413	0.974544	0.344605	0.790708
Hck	ENSMUSG00000003283	84	59	217	89	82	80	53
Mrpl4	ENSMUSG00000003299	71	53	119	83	66	49	43
Keap1	ENSMUSG00000003308	10	5	4	8	6	10	10
Ap1m2	ENSMUSG00000003309	0	0	0	0	0	0	0
Glg1	ENSMUSG00000003316	10	5	14	10	10	8	8
Atp8b3	ENSMUSG00000003341	0	0	0	0	0	0	0
Btbd2	ENSMUSG00000003344	4	2	14	5	6	2	4
Csnk1g2	ENSMUSG00000003345	10	5	20	11	13	5	6
Abhd17a	ENSMUSG00000003346	22	30	64	29	30	30	21
Mob3a	ENSMUSG00000003348	21	18	38	29	26	48	22
Cacnb3	ENSMUSG00000003352	0	0	0.38513	0	0	0	0
Ccdc65	ENSMUSG00000003354	0.096747	0	0.728532	0	0	0	0.505095
Fkbp11	ENSMUSG00000003355	4	2	3	3	5	2	9
Ddx23	ENSMUSG00000003360	24	26	21	19	40	17	13
Pld3	ENSMUSG00000003363	62	50	160	73	69	73	53
Grik5	ENSMUSG00000003378	0	0.325347	0.383047	0	0.095784	0.717296	0.329246
Cd79a	ENSMUSG00000003379	0	0	0	0	0	0	0
Rabac1	ENSMUSG00000003380	814	795	600	613	722	645	644
Etv3	ENSMUSG00000003382	7	9	14	11	12	4	6
Prkcsh	ENSMUSG00000003402	18	17	27	20	29	19	17
Elavl3	ENSMUSG00000003410	0.151083	0.04726	0.041862	0.489957	0	0	0.062084
Rab3b	ENSMUSG00000003411	0	1	3	0.556789	0.832117	0.162982	0
St8sia6	ENSMUSG00000003418	3	4	6	1	2	0.521051	0.741047
Fcgrt	ENSMUSG00000003420	77	59	170	60	85	67	54
Nosip	ENSMUSG00000003421	51	39	75	58	38	44	27
Pih1d1	ENSMUSG00000003423	71	63	77	61	57	73	46
Rps11	ENSMUSG00000003429	897	760	513	696	848	887	766
Supt5	ENSMUSG00000003435	12	9	14	14	16	12	18
Dll3	ENSMUSG00000003436	0	0	0	0.529629	0	0	0
Paf1	ENSMUSG00000003437	10	15	31	26	18	17	14
Timm50	ENSMUSG00000003438	30	35	80	38	38	34	23
Med29	ENSMUSG00000003444	51	72	20	36	42	54	63
Bicd1	ENSMUSG00000003452	0.273362	0.533852	0.441722	0.455667	0.521825	0.051883	0.182704
Ncstn	ENSMUSG00000003458	25	20	133	53	33	32	28
Pex19	ENSMUSG00000003464	27	13	31	26	14	10	8
Phyhip	ENSMUSG00000003469	0	0	0	0	0	0	0
Crhr2	ENSMUSG00000003476	0	0	0	0	0	0.120593	0
Inmt	ENSMUSG00000003477	0	0	0	0	0	0	0
Cyp4f18	ENSMUSG00000003484	41	13	34	15	35	17	12
Impdh1	ENSMUSG00000003500	4	8	10	5	5	2	2
Psg18	ENSMUSG00000003505	0	0	0	0	0	0	0
Dusp3	ENSMUSG00000003518	17	6	12	12	7	10	4
Prodh	ENSMUSG00000003526	1	5	6	6	5	4	1
Ess2	ENSMUSG00000003527	4	4	24	17	5	6	5
Slc25a1	ENSMUSG00000003528	14	9	35	12	16	9	11
Dgcr6	ENSMUSG00000003531	27	15	45	29	34	20	10
Ddr1	ENSMUSG00000003534	0.172587	0	0	0	0	0	0
Ier3	ENSMUSG00000003541	26	12	16	16	12	11	16
Fosb	ENSMUSG00000003545	0	0	0	0	0	0	0
Klc4	ENSMUSG00000003546	15	10	34	21	13	13	13
Ercc1	ENSMUSG00000003549	50	51	62	55	42	50	46
Cyp17a1	ENSMUSG00000003555	0	0	0	0	0	0	0
As3mt	ENSMUSG00000003559	32	34	86	31	27	27	38
Homer3	ENSMUSG00000003573	4	6	19	8	1	2	2
Crtc1	ENSMUSG00000003575	0.458186	1	0.542241	0.383179	0.72459	2	0.323927
Rnf215	ENSMUSG00000003581	20	13	38	21	12	10	6
Sec14l2	ENSMUSG00000003585	1	0.512288	0.978724	0.89041	0.946017	0.119273	0.198602
Aven	ENSMUSG00000003604	5	3	6	3	3	2	2
Cp	ENSMUSG00000003617	7	5	10	11	9	2	6
Crot	ENSMUSG00000003623	12	13	53	31	19	10	15
Rps6ka1	ENSMUSG00000003644	194	146	182	387	244	273	202
Calb2	ENSMUSG00000003657	3	4	13	2	13	3	0
Snrnp200	ENSMUSG00000003660	2	4	7	3	5	3	3
Ciao1	ENSMUSG00000003662	43	38	81	40	21	35	13
Has1	ENSMUSG00000003665	0	0	0	0	0	0	0
Taf6l	ENSMUSG00000003680	2	3	9	4	7	3	2
Insig2	ENSMUSG00000003721	64	37	77	45	40	37	37
Kpna6	ENSMUSG00000003731	12	7	8	2	4	3	5
Man1a	ENSMUSG00000003746	5	6	11	11	12	8	7
Itpkc	ENSMUSG00000003752	0.831311	1	2	2	1	0.353229	0
Coq8b	ENSMUSG00000003762	3	2	14	4	7	2	2
Brd8	ENSMUSG00000003778	91	97	39	64	130	104	118
Kif20a	ENSMUSG00000003779	0	0.654525	5	0.162082	1	0.096243	0
Farsa	ENSMUSG00000003808	10	14	34	13	18	14	11
Gcdh	ENSMUSG00000003809	2	6	8	6	4	2	5
Mast2	ENSMUSG00000003810	0.673894	0.943305	4	2	2	0.745321	5
Dnase2a	ENSMUSG00000003812	55	42	102	42	36	40	45
Rad23a	ENSMUSG00000003813	69	60	132	53	44	39	39
Calr	ENSMUSG00000003814	147	55	213	125	153	108	106
Syce2	ENSMUSG00000003824	40	22	18	35	29	32	12
Nfat5	ENSMUSG00000003847	4	4	6	6	6	4	4
Nob1	ENSMUSG00000003848	15	17	33	28	16	12	17
Nqo1	ENSMUSG00000003849	0	0	0	0	0	0	0
Ppfia3	ENSMUSG00000003863	0.058442	0	0	0	0.342732	0.629394	0
Gys1	ENSMUSG00000003865	0.495834	0.183305	0.486385	0.071471	0.888366	2	0.341229
Ruvbl2	ENSMUSG00000003868	14	30	56	24	16	16	12
Lin7b	ENSMUSG00000003872	8	1	0	9	2	2	0
Bax	ENSMUSG00000003873	184	164	212	135	162	160	148
Il7r	ENSMUSG00000003882	14	16	16	13	12	15	18
Tfam	ENSMUSG00000003923	25	26	33	12	14	13	14
Zfp81	ENSMUSG00000003929	3	6	7	6	5	0.829907	7
Efnb3	ENSMUSG00000003934	0	0	0	0	0	0	0
Mmd	ENSMUSG00000003948	3	2	4	2	2	0.986059	4
Hlf	ENSMUSG00000003949	0	0.444784	8	0.564513	0.851323	0	0.084041
Fam162a	ENSMUSG00000003955	131	125	78	67	107	135	101
Rpl8	ENSMUSG00000003970	242	229	276	206	280	256	206
Grm3	ENSMUSG00000003974	0	0	0.05168	0	0	0	0
Ssbp2	ENSMUSG00000003992	91	119	105	110	87	70	64
Fancl	ENSMUSG00000004018	12	8	23	13	5	13	22
Brinp2	ENSMUSG00000004031	0	0	0	0	0	0	0
Gstm5	ENSMUSG00000004032	52	61	36	41	62	67	47
Gstm7	ENSMUSG00000004035	0	2	5	0.619414	1	2	0.734621
Gstm3	ENSMUSG00000004038	0	0	0	0	0	0	0
Stat3	ENSMUSG00000004040	9	8	30	17	10	9	27
Stat5a	ENSMUSG00000004043	2	2	2	0.938226	0.145262	0.776312	2
Cavin1	ENSMUSG00000004044	0	0	0	0	0.166646	0	0
Map3k11	ENSMUSG00000004054	6	4	14	8	9	8	10
Akt2	ENSMUSG00000004056	0.995558	3	8	3	2	2	0.128853
Dnaja3	ENSMUSG00000004069	5	6	22	17	7	5	5
Hmox2	ENSMUSG00000004070	143	137	229	178	131	118	101
Cdip1	ENSMUSG00000004071	6	6	14	12	8	12	4
Map3k20	ENSMUSG00000004085	2	3	2	3	4	2	4
Cwc15	ENSMUSG00000004096	141	123	173	139	152	113	100
Col5a3	ENSMUSG00000004098	0	0	0	0	0	0	0
Dnmt1	ENSMUSG00000004099	14	10	7	9	3	6	4
Ppan	ENSMUSG00000004100	38	29	29	24	42	33	34
Angptl2	ENSMUSG00000004105	0	0	0	0	0	0	0
Cacna1e	ENSMUSG00000004110	0.036589	0	0	0	0	0.030705	0
Cacna1b	ENSMUSG00000004113	0	0	0	0.036991	0	0	0
Trmt10a	ENSMUSG00000004127	8	8	9	6	10	12	6
Etv1	ENSMUSG00000004151	17	14	19	9	8	4	6
Kifc2	ENSMUSG00000004187	0.07227	0.413125	0	1	0.821008	0.228615	0
Psap	ENSMUSG00000004207	95	68	188	105	125	92	95
Ikbkg	ENSMUSG00000004221	2	2	5	2	2	4	2
Pax2	ENSMUSG00000004231	0	0	0	0	0	0	0
Wars2	ENSMUSG00000004233	3	1	9	1	2	0.837914	0.416871
Atn1	ENSMUSG00000004263	0.152045	0.257204	2	0.922279	1	0.26469	0.40282
Phb2	ENSMUSG00000004264	58	53	100	61	61	53	43
Ptpn6	ENSMUSG00000004266	151	166	247	214	160	201	139
Eno2	ENSMUSG00000004267	0.79106	0.53946	4	3	1	0.264083	0.907327
Emg1	ENSMUSG00000004268	155	178	226	187	157	146	168
Lpcat3	ENSMUSG00000004270	56	45	94	62	60	32	41
Atp6v1f	ENSMUSG00000004285	730	808	472	681	725	738	796
Il12b	ENSMUSG00000004296	0.085996	26	0	0	0.106613	0	0
Clcn5	ENSMUSG00000004317	1	2	1	0.480741	2	0.735614	0.487725
Clcn3	ENSMUSG00000004319	8	6	10	9	8	6	8
Hif3a	ENSMUSG00000004328	0	0	0	0	0	0	0
Gpx6	ENSMUSG00000004341	0	0	0	0	0	0	0
Gpx5	ENSMUSG00000004344	0	0	0	0	0	0	0
Pde1c	ENSMUSG00000004347	0.357606	0.034977	0	0.019353	0.018791	0	0
Utp20	ENSMUSG00000004356	1	3	2	7	3	2	2
Spic	ENSMUSG00000004359	0	0	0	0	0	0.47994	0.726628
9330159F19Rik	ENSMUSG00000004360	0	0	0.025573	0.030826	0.364653	0	0
Cul3	ENSMUSG00000004364	11	11	31	19	10	8	13
Sst	ENSMUSG00000004366	0	0	0	0	0	0.824935	0
Il11	ENSMUSG00000004371	0	0	0	0	0	0	0
Large1	ENSMUSG00000004383	4	3	6	5	4	3	5
Ddx56	ENSMUSG00000004393	18	20	34	17	20	12	16
Tmed4	ENSMUSG00000004394	57	69	137	83	76	46	38
Col26a1	ENSMUSG00000004415	0	0	0	0	0	0	0.106307
Bid	ENSMUSG00000004446	19	25	55	27	27	18	14
Ralb	ENSMUSG00000004451	70	37	126	62	47	19	44
Ppp1cc	ENSMUSG00000004455	63	45	119	71	77	53	50
Dnajb11	ENSMUSG00000004460	67	55	130	79	71	55	48
Tbccd1	ENSMUSG00000004462	37	22	27	13	10	9	14
Clec11a	ENSMUSG00000004473	0.165887	0.825244	0	0.317204	0.459396	0.13999	0.275036
Zfp324	ENSMUSG00000004500	0.260068	1	0	1	0.411762	0.346379	0.062466
Gab2	ENSMUSG00000004508	2	0.460795	4	2	2	2	0.477714
Coro1c	ENSMUSG00000004530	7	33	104	117	85	173	11
Tax1bp1	ENSMUSG00000004535	157	128	105	97	162	112	174
Psg17	ENSMUSG00000004540	0	0	0	0	0	0	0
Psg19	ENSMUSG00000004542	0	0	0	0	0	0	0
Ctse	ENSMUSG00000004552	2	2	6	2	3	2	0.78186
Ndrg2	ENSMUSG00000004558	6	1	12	1	7	2	2
Mettl17	ENSMUSG00000004561	22	21	63	15	24	22	18
Arhgef40	ENSMUSG00000004562	61	27	44	49	72	62	40
Pnpla6	ENSMUSG00000004565	2	5	2	4	1	2	2
Mcoln1	ENSMUSG00000004567	13	15	16	28	23	27	16
Arhgef18	ENSMUSG00000004568	4	4	4	2	3	5	2
Pkn2	ENSMUSG00000004591	51	68	29	43	72	54	81
Cd33	ENSMUSG00000004609	86	61	236	112	100	80	61
Etfb	ENSMUSG00000004610	203	238	164	177	161	206	210
Nkg7	ENSMUSG00000004612	0	0	24	0	16	13	0
Stxbp2	ENSMUSG00000004626	38	38	108	76	44	56	31
Pcp2	ENSMUSG00000004630	40	22	9	12	24	18	15
Sgce	ENSMUSG00000004631	120	180	191	146	129	119	106
Chn2	ENSMUSG00000004633	26	26	64	37	37	15	15
Wwox	ENSMUSG00000004637	4	4	6	5	4	5	4
Slbp	ENSMUSG00000004642	86	88	157	122	79	73	58
Tyr	ENSMUSG00000004651	0.019057	0.231701	0	0.025427	1	0.094331	0.057846
Ghrhr	ENSMUSG00000004654	0	0	0	0	0	0	0
Aqp1	ENSMUSG00000004655	0.129559	0.159818	0	0.461314	0.266814	0.221034	0
Arid3b	ENSMUSG00000004661	23	17	16	35	14	7	20
Cnn2	ENSMUSG00000004665	4	14	25	13	13	4	4
Polr2e	ENSMUSG00000004667	174	253	248	193	174	175	150
Abca13	ENSMUSG00000004668	0.024448	0.10072	0.017862	0.056433	0.130662	0.054169	0.027508
Myo9b	ENSMUSG00000004677	3	2	4	3	4	2	3
Hdac9	ENSMUSG00000004698	2	8	14	11	6	4	5
Ly9	ENSMUSG00000004707	15	19	15	15	15	27	20
Cd244a	ENSMUSG00000004709	7	7	20	8	10	3	8
Adgre1	ENSMUSG00000004730	95	104	92	133	127	116	150
Mtfp1	ENSMUSG00000004748	8	9	14	17	4	5	4
Rab23	ENSMUSG00000004768	0.456131	3	3	2	3	0.788637	2
Rab11a	ENSMUSG00000004771	475	451	506	470	407	436	420
Eif2b2	ENSMUSG00000004788	28	23	32	28	25	34	16
Dlst	ENSMUSG00000004789	16	8	15	17	15	11	10
Pgf	ENSMUSG00000004791	0	0	0	0	0	0	0
Ulk2	ENSMUSG00000004798	7	4	11	12	6	5	7
Ccl24	ENSMUSG00000004814	15	20	14	16	30	6	4
Dgkq	ENSMUSG00000004815	0.33951	0.056984	0.720723	0.167779	0	0.108662	0
Tmed11	ENSMUSG00000004821	0	0	0	0	0	0	0
Grap	ENSMUSG00000004837	40	50	109	42	56	59	82
Pou1f1	ENSMUSG00000004842	0	0	0	0	0	0	0
Chmp2b	ENSMUSG00000004843	25	23	41	24	18	24	21
Plod3	ENSMUSG00000004846	14	13	30	31	23	16	14
Ap1s1	ENSMUSG00000004849	25	21	63	24	23	34	13
Mapk13	ENSMUSG00000004864	0	0	0	1	0	0	0
Srpk1	ENSMUSG00000004865	38	63	52	31	40	35	37
Pax3	ENSMUSG00000004872	0	0	0	0	0	0	0
Lbr	ENSMUSG00000004880	12	7	14	12	11	13	12
Crabp2	ENSMUSG00000004885	8	7	6	7	12	3	10
Nes	ENSMUSG00000004891	0.922313	0.510725	2	5	1	0.271132	2
Bcan	ENSMUSG00000004892	0	0.08597	0	0	0.095042	0.059562	0.221114
Hapln2	ENSMUSG00000004894	0	0	0	0	0	0	0
Prcc	ENSMUSG00000004895	0.819762	0.909417	4	2	1	2	2
Rrnad1	ENSMUSG00000004896	3	5	13	4	9	5	4
Hdgf	ENSMUSG00000004897	12	16	34	17	27	23	11
Slc25a18	ENSMUSG00000004902	0	0	0.101172	0	0	0	0
Thop1	ENSMUSG00000004929	0	2	0.597897	0.115166	0.646731	0.486668	1
Apba3	ENSMUSG00000004931	7	2	2	10	5	35	5
Matk	ENSMUSG00000004933	21	22	40	23	30	18	15
Pias4	ENSMUSG00000004934	24	17	21	21	25	14	36
Map2k1	ENSMUSG00000004936	15	20	58	25	29	24	18
Sgta	ENSMUSG00000004937	32	23	81	31	34	33	18
Nmrk2	ENSMUSG00000004939	0.078889	0	0	0	0	0	0
Tmem242	ENSMUSG00000004945	19	12	27	16	20	11	8
Dtx2	ENSMUSG00000004947	0.169181	0.496619	3	1	0.438398	0.844544	0.265791
Zp3	ENSMUSG00000004948	0	0	0	0	0	0	0
Hspb1	ENSMUSG00000004951	5	3	0	6	6	0	2
Rasa4	ENSMUSG00000004952	24	19	26	28	21	34	23
Syt5	ENSMUSG00000004961	0	1	0	0	2	0.533438	0
Hnrnpa2b1	ENSMUSG00000004980	385	334	504	378	387	314	376
Fxyd4	ENSMUSG00000004988	0	0	1	0	2	0	0
Ccdc130	ENSMUSG00000004994	30	50	64	59	61	37	32
Mri1	ENSMUSG00000004996	25	24	47	39	24	26	35
Prkacb	ENSMUSG00000005034	5	5	9	11	8	3	4
Sgsh	ENSMUSG00000005043	2	5	3	5	3	3	2
Chd5	ENSMUSG00000005045	0	0.024625	0.021535	8	0	0.051659	0.033711
Cstb	ENSMUSG00000005054	700	491	368	532	495	672	729
Sh2b2	ENSMUSG00000005057	9	6	12	11	9	11	4
Pex5	ENSMUSG00000005069	4	1	10	3	3	2	2
Jkamp	ENSMUSG00000005078	60	73	87	79	45	52	43
Cd44	ENSMUSG00000005087	2	0.700103	0.411582	0.719672	1	0.424275	0.167451
Slc1a2	ENSMUSG00000005089	2	0.562911	0.012319	0	2	0.08819	0.700785
Eif2ak4	ENSMUSG00000005102	5	4	4	9	5	3	3
Wdr1	ENSMUSG00000005103	28	20	130	46	40	28	28
Slc2a9	ENSMUSG00000005107	3	3	6	5	0.15988	3	5
Ccn4	ENSMUSG00000005124	0.901731	3	2	1	1	0	0.410383
Ndrg1	ENSMUSG00000005125	0.639215	0.573859	7	1	3	0.247596	3
4930550C14Rik	ENSMUSG00000005131	0.777736	0.558906	1	0	0.606925	0.564143	0
Man2b1	ENSMUSG00000005142	257	187	444	277	228	229	223
Klf5	ENSMUSG00000005148	0	0	0	0	0	0	0
Wdr83	ENSMUSG00000005150	21	15	36	40	24	37	11
Prdx2	ENSMUSG00000005161	128	148	225	117	184	110	88
Polr2a	ENSMUSG00000005198	4	2	3	2	2	3	2
Shbg	ENSMUSG00000005202	0	0	0	0	0	0	0
Senp3	ENSMUSG00000005204	7	9	13	21	22	55	10
Corin	ENSMUSG00000005220	0.031973	0	0	0	0	0	0
Plekha8	ENSMUSG00000005225	2	1	2	0.531235	3	2	2
G6pc2	ENSMUSG00000005232	0	0	0	0	0	0	0
Spc25	ENSMUSG00000005233	35	39	59	21	94	17	45
Dnah2	ENSMUSG00000005237	0.360185	2	4	0	3	0.319484	0.245409
Ripk4	ENSMUSG00000005251	0	0	0	0	0	0	0
Ufd1	ENSMUSG00000005262	35	46	73	45	37	33	36
Zfp287	ENSMUSG00000005267	0.366443	0.40915	3	3	0.422089	2	0.799457
Prlr	ENSMUSG00000005268	0	0	0	0	0	0	0
Letm1	ENSMUSG00000005299	5	6	12	4	5	3	5
Ubqln1	ENSMUSG00000005312	11	10	50	23	16	8	12
Fgfr4	ENSMUSG00000005320	0	0	0	0	0	0	0
Cadm3	ENSMUSG00000005338	0	0	0.032105	0.041761	0	0.608235	0
Fcer1a	ENSMUSG00000005339	0	0	0	0	0	0	0
Txn2	ENSMUSG00000005354	140	64	205	74	159	97	83
Casp14	ENSMUSG00000005355	0	0	0	0	0	0	0
Slc1a6	ENSMUSG00000005357	0	0	0	0	0	0	0
Slc1a3	ENSMUSG00000005360	43	55	40	37	48	29	47
Crbn	ENSMUSG00000005362	22	21	43	31	31	18	15
Il5ra	ENSMUSG00000005364	0	0	0	0	0	0	0
Msh6	ENSMUSG00000005370	2	1	3	2	2	0.978323	0.643333
Fbxo11	ENSMUSG00000005371	5	5	10	5	6	2	3
Mlxipl	ENSMUSG00000005373	21	15	52	28	24	24	26
Tbl2	ENSMUSG00000005374	5	9	8	1	7	3	4
Bud23	ENSMUSG00000005378	51	42	117	53	34	47	14
Nid1	ENSMUSG00000005397	0	0	0	0	0	0	0
Mcm5	ENSMUSG00000005410	0.978876	0	7	1	1	2	2
Hmox1	ENSMUSG00000005413	16	10	42	8	21	10	7
Mprip	ENSMUSG00000005417	12	3	10	5	6	5	2
Cic	ENSMUSG00000005442	9	6	5	8	12	20	13
Pafah1b3	ENSMUSG00000005447	65	83	46	68	70	53	57
Il27ra	ENSMUSG00000005465	0.070619	0	0	0	0	0	0
Prkaca	ENSMUSG00000005469	0.886013	2	17	5	5	4	0.451724
Asf1b	ENSMUSG00000005470	6	4	23	3	5	3	0.632849
Myl10	ENSMUSG00000005474	0	0	0	0	0	0	0
Ddx39a	ENSMUSG00000005481	27	40	84	28	34	27	18
Dnajb1	ENSMUSG00000005483	10	9	21	7	8	8	6
Msh4	ENSMUSG00000005493	0	0	0	0.371819	0	0	0.133638
Usp40	ENSMUSG00000005501	6	3	9	8	10	5	4
Evx1	ENSMUSG00000005503	0	0	0	0	0	0	0
Kbtbd4	ENSMUSG00000005505	4	20	20	8	5	6	10
Celf1	ENSMUSG00000005506	15	7	7	10	12	15	14
Ndufs3	ENSMUSG00000005510	137	164	182	142	155	141	139
Por	ENSMUSG00000005514	20	11	19	16	18	23	23
Igf1r	ENSMUSG00000005533	1	0.72583	2	3	2	0.365163	1
Insr	ENSMUSG00000005534	2	2	5	6	4	0.78992	2
Fcer2a	ENSMUSG00000005540	0	0	0	0	0	0	0
Cyp2a5	ENSMUSG00000005547	0	0	0	0	0	0	0
Atp4a	ENSMUSG00000005553	0	0	0	0	0	0	0
Trim28	ENSMUSG00000005566	30	43	45	73	81	41	56
Ube2m	ENSMUSG00000005575	34	24	81	31	42	24	27
Adcy9	ENSMUSG00000005580	2	1	2	3	1	2	0.713254
Mef2c	ENSMUSG00000005583	425	464	380	524	559	471	570
Ctr9	ENSMUSG00000005609	22	15	14	15	15	16	8
Eif4g2	ENSMUSG00000005610	47	41	72	73	59	49	52
Irag1	ENSMUSG00000005611	0.284397	0.175806	0.654366	0	0.273742	0.240141	0.145185
Pcyt1a	ENSMUSG00000005615	10	4	19	7	11	4	5
Zfp592	ENSMUSG00000005621	0.842302	2	3	2	2	2	2
Psmd4	ENSMUSG00000005625	114	144	196	184	100	159	132
Tmod4	ENSMUSG00000005628	0	0.427582	0	0	0	0	0
Insrr	ENSMUSG00000005640	0	0	0	0	0	0	0
Cabp5	ENSMUSG00000005649	0.591327	0	0.365616	0.117089	0.228138	1	4
Snx6	ENSMUSG00000005656	443	519	208	393	319	505	446
Mthfd2	ENSMUSG00000005667	11	17	20	20	21	31	36
Kit	ENSMUSG00000005672	0	0	0	0	0	0	0
Tomm40l	ENSMUSG00000005674	6	3	5	3	9	6	12
Nr1i3	ENSMUSG00000005677	0	0	0	0	0	0	0
Apoa2	ENSMUSG00000005681	0	0	0	0	0	0	0
Pan2	ENSMUSG00000005682	2	2	2	2	4	0.873642	4
Cs	ENSMUSG00000005683	8	6	24	15	11	10	7
Ampd3	ENSMUSG00000005686	12	11	5	17	10	11	18
Bcas2	ENSMUSG00000005687	108	121	133	125	108	102	120
Sh2d1a	ENSMUSG00000005696	2	8	4	5	2	6	8
Ctcf	ENSMUSG00000005698	79	68	64	70	83	56	61
Pard6a	ENSMUSG00000005699	7	15	15	7	5	9	4
Agrp	ENSMUSG00000005705	0	0	0	0	0	0	0
Pvalb	ENSMUSG00000005716	1	0.58236	0.512709	0	0.327358	0.405064	0
Tfap4	ENSMUSG00000005718	0	0	0.22555	0.741876	0.836123	0	0
Ranbp1	ENSMUSG00000005732	318	349	282	277	238	249	310
Cd247	ENSMUSG00000005763	0.226776	0	0.491776	0.672467	0	0.93213	0
Rfx5	ENSMUSG00000005774	0.902763	2	7	2	2	3	2
Psmb4	ENSMUSG00000005779	121	183	154	134	167	156	85
Mmp8	ENSMUSG00000005800	0	0	0	0	0	0	0.094294
Slc30a4	ENSMUSG00000005802	0.803758	1	2	3	1	0.98814	0.337837
Sqor	ENSMUSG00000005803	40	37	66	59	44	48	33
Bloc1s6	ENSMUSG00000005804	15	6	26	15	17	12	9
Metap1	ENSMUSG00000005813	6	8	12	9	9	4	4
Gpr108	ENSMUSG00000005823	21	19	65	15	22	15	17
Tnfsf14	ENSMUSG00000005824	0.106282	0	0	0	0	0	0
Gata6	ENSMUSG00000005836	0	0	0	0	0	0	0
Rsl1d1	ENSMUSG00000005846	92	88	151	104	93	61	81
Cnga2	ENSMUSG00000005864	0	0.163061	0	0	0	0.074756	0
Apc	ENSMUSG00000005871	6	5	5	4	7	3	11
Reep5	ENSMUSG00000005873	313	238	455	361	303	250	296
Ergic3	ENSMUSG00000005881	216	198	313	292	274	224	162
Uqcc1	ENSMUSG00000005882	8	13	43	23	18	10	23
Spo11	ENSMUSG00000005883	0	0	0	0	0	0	0
Ncoa2	ENSMUSG00000005886	7	4	4	8	4	3	7
Prl4a1	ENSMUSG00000005891	0	0	0	0	0	0	0
Trh	ENSMUSG00000005892	0	0	0	0	0	0	0
Nr2c2	ENSMUSG00000005893	4	4	6	6	5	3	3
Nr2c1	ENSMUSG00000005897	2	5	6	3	4	2	2
Smpd4	ENSMUSG00000005899	2	2	11	3	2	0.759731	0.789031
Pex1	ENSMUSG00000005907	12	15	10	8	7	6	7
Otx1	ENSMUSG00000005917	0	0	0	0	0	0	0
Kctd20	ENSMUSG00000005936	3	6	12	6	10	6	4
Itgae	ENSMUSG00000005947	0.322969	0.599771	1	0.228499	0.938361	0.420228	0.560881
Ctns	ENSMUSG00000005949	11	7	40	20	13	10	7
P2rx5	ENSMUSG00000005950	0	0	0	0	0	0	0
Shpk	ENSMUSG00000005951	0.239286	0	0.262682	0.777029	0.166363	0.101838	0
Trpv1	ENSMUSG00000005952	0	0	0	0	0	0	0
Ephb3	ENSMUSG00000005958	0.154099	0	0	0.296261	0	0	0
Tuft1	ENSMUSG00000005968	0.316072	1	7	0.991989	2	0	0.866826
Rcn1	ENSMUSG00000005973	2	2	4	2	5	2	0.715178
Dnase1	ENSMUSG00000005980	0	1	0.631249	3	0	0	2
Trap1	ENSMUSG00000005981	16	12	30	14	11	17	10
Naa60	ENSMUSG00000005982	14	8	46	13	20	9	7
1700037C18Rik	ENSMUSG00000005983	10	18	10	10	20	27	20
Ankrd13d	ENSMUSG00000005986	1	3	6	4	5	2	0.511587
Tyrp1	ENSMUSG00000005994	0.055952	0	0	0	0	0	0
Tpr	ENSMUSG00000006005	211	201	95	188	260	192	234
Pdc	ENSMUSG00000006007	257	147	248	146	319	115	168
Odr4	ENSMUSG00000006010	34	31	60	54	42	31	33
Prg4	ENSMUSG00000006014	0	0.191109	0.340036	0.321923	0.395999	0.188195	0.123598
Dhx34	ENSMUSG00000006019	3	3	5	5	3	7	4
Kptn	ENSMUSG00000006021	9	7	10	10	6	5	3
Napa	ENSMUSG00000006024	98	104	244	89	78	61	78
Sra1	ENSMUSG00000006050	138	134	108	123	135	111	144
Calcoco2	ENSMUSG00000006056	0	0	0	0	0	0	0
Atp5g1	ENSMUSG00000006057	660	690	368	521	490	790	697
Snf8	ENSMUSG00000006058	209	190	131	192	324	244	274
Tbcb	ENSMUSG00000006095	195	146	133	105	138	135	145
Inpp5k	ENSMUSG00000006127	17	27	47	31	17	14	16
Crkl	ENSMUSG00000006134	2	2	3	2	3	2	2
Upk3bl	ENSMUSG00000006143	0	0	0	0	0	0	0
Eps8l1	ENSMUSG00000006154	0.474651	0.093765	6	2	13	7	8
Clint1	ENSMUSG00000006169	28	27	41	32	35	21	36
Prss16	ENSMUSG00000006179	0	0	0	0	0	0	0
Cdkal1	ENSMUSG00000006191	63	30	24	54	116	75	55
Rhox6	ENSMUSG00000006200	0	0	0	0	0	0	0
Cdcp3	ENSMUSG00000006204	0.037177	0.206444	0.101018	0	0.050913	0	0.031558
Htra1	ENSMUSG00000006205	0.697623	0	0	0	3	0	0
Zbtb17	ENSMUSG00000006215	8	5	2	2	6	9	13
Clcnkb	ENSMUSG00000006216	0	0	0	0	0	0	0
Fam131c	ENSMUSG00000006218	0	0	0	0	0	0	0
Fblim1	ENSMUSG00000006219	2	3	6	2	6	3	3
Hspb7	ENSMUSG00000006221	0.088794	0	0	0	0	0	0
Epor	ENSMUSG00000006235	0.642542	2	4	2	0.547267	0	0.419142
Ccdc159	ENSMUSG00000006241	0	0	0	0	0	0.591481	0.63121
Mob1b	ENSMUSG00000006262	3	1	3	3	2	2	2
Atp6v1b1	ENSMUSG00000006269	0	0	0	0	0	0	0
Vax1	ENSMUSG00000006270	0.882984	0	0	3	0	2	0
Atp6v1b2	ENSMUSG00000006273	79	58	150	95	62	75	63
Eps15l1	ENSMUSG00000006276	5	4	15	6	8	6	8
Tep1	ENSMUSG00000006281	85	79	104	107	81	93	70
Ttc5	ENSMUSG00000006288	28	24	47	29	24	24	27
Osgep	ENSMUSG00000006289	96	100	164	103	93	63	89
Aamp	ENSMUSG00000006299	53	56	158	73	63	56	62
Tmbim1	ENSMUSG00000006301	6	8	24	7	11	8	8
Arpc2	ENSMUSG00000006304	379	322	652	417	334	286	299
Kmt2b	ENSMUSG00000006307	7	4	1	3	4	3	0.958435
Zbtb32	ENSMUSG00000006310	0	0.375767	0	0.443279	0	0	0
Etv2	ENSMUSG00000006311	0	0	0	0	0	0	0
Upk1a	ENSMUSG00000006313	0	0	0	1	0	0	0
Tmem147	ENSMUSG00000006315	206	236	216	206	225	187	175
Rps9	ENSMUSG00000006333	971	864	876	797	897	842	844
Tfpt	ENSMUSG00000006335	27	26	30	22	16	27	32
Susd2	ENSMUSG00000006342	0	0	0	0	0	0	0.183007
Ggt5	ENSMUSG00000006344	3	4	4	6	8	3	0.550404
Ggt1	ENSMUSG00000006345	0	0	0	0.401479	0	0	0
Crip2	ENSMUSG00000006356	2	4	3	1	8	5	2
Crip1	ENSMUSG00000006360	79	99	54	44	232	209	132
Cbfa2t3	ENSMUSG00000006362	6	5	13	10	9	8	8
Fbln1	ENSMUSG00000006369	0	0.179175	0	0.828443	0	0	0
Pgrmc1	ENSMUSG00000006373	41	45	108	55	51	28	29
Gcat	ENSMUSG00000006378	3	0	9	1	8	0.360423	2
Tek	ENSMUSG00000006386	0	0	0	0	0	0	0
Mpl	ENSMUSG00000006389	0	0	0	0	0	0	0
Elovl1	ENSMUSG00000006390	129	100	222	149	102	101	85
Med8	ENSMUSG00000006392	121	117	114	104	103	121	121
Hyi	ENSMUSG00000006395	25	40	22	23	38	27	29
Cdc20	ENSMUSG00000006398	0	2	10	2	4	2	0.450622
Adamts4	ENSMUSG00000006403	0	0	0	0	0	0	0
Nectin4	ENSMUSG00000006411	2	1	2	3	2	0.635161	0.723929
Pfdn2	ENSMUSG00000006412	145	163	66	126	196	149	132
Rnf114	ENSMUSG00000006418	20	22	69	24	16	17	19
Steep1	ENSMUSG00000006423	2	4	13	11	4	7	2
Neurl1a	ENSMUSG00000006435	4	4	9	7	6	4	3
Srm	ENSMUSG00000006442	37	60	118	66	67	45	27
Epha2	ENSMUSG00000006445	4	1	0.709086	3	2	2	2
[truncated: 34,625 more rows]

## Sheet: Table S5
Table S5. Read quantification of genes expressed in samples of 3-month-old FACS-isolated retinal microglia at 12 dpi as transcripts per million (TPM).
[truncated: 35,628 more rows]

[truncated: 21 more sheets: Table S6, Table S7, Table S8, Table S9, Table S10, Table S11, Table S12, Table S13, Table S14, Table S15, Table S16, Table S17, Table S18, Table S19, Table S20, Table S21, Table S22, Table S23, Table S24, Table S25 …]
